# Supplementary material for: Intensive antibiotic treatment of sows with parenteral crystalline ceftiofur and tulathromycin alters the composition of the nasal microbiota of their offspring
Source: Vet Res. 2023 Nov 24;54:112. doi: 10.1186/s13567-023-01237-y (PMC10675909; doi:10.1186/s13567-023-01237-y)
Supplement: Supplementary file 1 — Additional file 1 Relative abundance of the genera found in the nasal microbiota of the piglets included in this study. Non-treated piglets born to ceftiofur + tulathromycin treated sows (CTsowNpiglet); ceftiofur treated piglets born to ceftiofur + tulathromycin treated sows (CTsowCpiglet); non-treated piglets born to ceftiofur treated sows (CsowNpiglet). Genera with global relative abundance below 0.5% are summed as low abundant. [file 13567_2023_1237_MOESM1_ESM.xlsx]

## Sheet: Sheet1
Additional file 1. Relative abundance of the genera found in the nasal microbiota of the piglets included in this study.
Genus	CTsowNpiglet							CTsowCpiglet								CsowNpiglet
	(non-treated piglets born to ceftiofur + tulathromycin treated sows)							(ceftiofur treated piglets born to ceftiofur + tulathromycin treated sows)								(non-treated piglets born to ceftiofur treated sows)
k__Bacteria;p__Proteobacteria;c__Betaproteobacteria;o__Burkholderiales;f__Oxalobacteraceae;g__Ralstonia	0.01103	0.390124	0.381269	0.408993	0.499342	0.00374683	0.353024	0.350098	0.440716	0.415877	0.0098986	0.480169	0.313675	0.512254	0.425285	0.131464	0.375595	0.229536	0.245018	0.290083	0.210178	0.0989458	0.378229	0.538421	0.712729	0.385174
k__Bacteria;p__Bacteroidetes;c__Bacteroidia;o__Bacteroidales;f__Prevotellaceae;g__Prevotella	0.170934	0.0132288	0.0112648	0.00932825	0.00703059	0.0719968	0.00787254	0.0126308	0.0204762	0.0106225	0.159005	0.0154041	0.0124669	0.0129703	0.0156507	0.0565474	0.0181123	0.0370488	0.0462424	0.0545706	0.0433894	0.0755969	0.0161491	0.050312	0.0224863	0.0530195
k__Bacteria;p__Proteobacteria;c__Alphaproteobacteria;o__Rhizobiales;f__Bradyrhizobiaceae;g__Afipia	0	0.0909167	0.0715905	0.0255368	0.0648402	0	0.0829716	0.0788786	0.0111406	0.100562	0	0.0268166	0.0878406	0.0391807	0.0144046	0.0364164	0.0325888	0.0848336	0.069573	0.000360111	0.0433285	0.00160914	0.0405075	0.00165816	0.000922084	0.000873362
k__Bacteria;p__Proteobacteria;c__Alphaproteobacteria;o__Rhizobiales;f__Hyphomicrobiaceae;g__Hyphomicrobium	0	0.0491617	0.0738342	0.0183238	0.0514254	0	0.0724687	0.0715654	0.0139229	0.0913022	0	0.0213633	0.0834068	0.0363999	0.0130838	0.0357718	0.0220513	0.0659165	0.0526188	0.00109418	0.0374131	0.000591114	0.0244828	0.00113453	0.00278721	0.00170412
k__Bacteria;p__Firmicutes;c__Bacilli;o__Lactobacillales;f__Streptococcaceae;g__Streptococcus	0.0431511	0.018567	0.00136473	0.00385013	0.000476266	0.108139	0.0147868	0.012162	0.00723163	0.00354868	0.034283	0.00120871	0.0117995	0.00244879	0.0026666	0.0651627	0.0123891	0.0283052	0.0142253	0.090097	0.0473228	0.0783226	0.00532775	0.0369158	0.0126577	0.0268825
k__Bacteria;p__Proteobacteria;c__Alphaproteobacteria;o__Rhizobiales;f__Phyllobacteriaceae;__	0	0.0344983	0.0212343	0.017694	0.0282018	0	0.0381978	0.0231184	0.0210855	0.0311156	0	0.043345	0.0256966	0.0415257	0.0333699	0.0154474	0.019661	0.0163033	0.015279	0.000235457	0.0247591	0.00154346	0.0314275	0.00135271	0.000963997	0
k__Bacteria;p__Proteobacteria;c__Gammaproteobacteria;o__Pseudomonadales;f__Moraxellaceae;g__Acinetobacter	0.00286574	0.0227041	0.016238	0.0285195	0.0209444	0.00807009	0.0206114	0.0191002	0.0416307	0.018801	0	0.02052	0.0209053	0.0236371	0.028884	0.0142658	0.0329422	0.020218	0.0186834	0.0136011	0.0151238	0.0153361	0.0349102	0.00532356	0.00186512	0.00349345
k__Bacteria;p__Firmicutes;c__Clostridia;o__Clostridiales;f__Ruminococcaceae;g__	0.0322035	0.00718992	0.00400167	0.00481266	0.0019164	0.0404081	0.00582455	0.00218326	0.00289725	0.00256163	0.00555287	0.00649332	0.00207385	0.00616349	0.00513383	0.0440004	0.00871951	0.0240858	0.0304365	0.0432133	0.0239358	0.042396	0.00424976	0.0266396	0.0127415	0.0381084
k__Bacteria;p__Firmicutes;c__Clostridia;o__Clostridiales;f__Lachnospiraceae;g__	0.051604	0.00295271	0.00691617	0.00575143	0.00331118	0.0329145	0.00328805	0.00448707	0.00210396	0.00333717	0.0583776	0.000224877	0.00488665	0.00255256	0.00685341	0.0305081	0.00725504	0.0168073	0.0179269	0.0285042	0.0169228	0.0267643	0.00661304	0.0198106	0.00894841	0.021685
k__Bacteria;p__Proteobacteria;c__Gammaproteobacteria;o__Pasteurellales;f__Pasteurellaceae;g__Haemophilus	0.00338116	0.00076737	0	0	0	0.0062255	0	0.00135282	0.00160958	0.00376019	0	0	0.00231222	0	0	0.00507036	0.00400626	0.0011955	0.00168866	0.0309834	0.0118002	0.121638	0	0	0.0193428	0.162126
k__Bacteria;p__Proteobacteria;c__Gammaproteobacteria;o__Pseudomonadales;f__Moraxellaceae;__	0.00529853	0.00318625	0	0	0.00252875	0.128026	0.00114612	0.0265742	0.000931259	0.00108106	0.0270884	0	0.0275083	0.0151078	0.00194388	0.010506	0.0149814	0.00789967	0.00108075	0.00360111	0.0302171	0.00863683	0.00594967	0.0101889	0.0120709	0.00500586
k__Bacteria;p__Bacteroidetes;c__Bacteroidia;o__Bacteroidales;f__;g__	0.0172769	0.00405372	0.00612972	0.00720117	0.00639557	0.0114711	0.00552393	0.00518357	0.00957702	0.00244413	0.0259295	0.00432888	0.0051727	0.00855002	0.0092708	0.0226233	0.00971266	0.0133966	0.0184672	0.0198892	0.0192706	0.0198023	0.013309	0.0134398	0.00961901	0.0175738
k__Bacteria;p__Proteobacteria;c__Alphaproteobacteria;o__Rhizobiales;f__Bradyrhizobiaceae;g__Bradyrhizobium	0	0.0238052	0.0196614	0.0047176	0.0182795	0	0.0200289	0.0193681	0.00586348	0.0334187	0	0.00531272	0.0207146	0.00701434	0.00456063	0.0123322	0.0144259	0.0293483	0.0115775	0.0016482	0.0107635	0	0.0107799	0.00333813	0.00435894	0.00159761
k__Bacteria;p__Firmicutes;c__Clostridia;o__Clostridiales;f__Ruminococcaceae;g__Ruminococcus	0	0.0018517	0.00233623	0.00130714	0.00150818	0.0175236	0.00223588	0	0.00104623	0.00230312	0.0261226	0.00312017	0	0.00489759	0.00343917	0.0284671	0.00599256	0.0149672	0.0196696	0.0262604	0.0203378	0.027848	0.00180356	0.0142689	0.00829876	0.0191714
k__Bacteria;p__Spirochaetes;c__Spirochaetes;o__Spirochaetales;f__Spirochaetaceae;g__Treponema	0.0262659	0.00353658	0.00441802	0.00325597	0.00138344	0.0379294	0.00214193	0.00150015	0.00344911	0.00169209	0.0127475	0.00520028	0.00116803	0.00105838	0.00219309	0.0163283	0.00412409	0.00787623	0.0174	0.019446	0.014514	0.0221996	0.00605332	0.0114544	0.00821493	0.0149324
k__Bacteria;p__Bacteroidetes;c__Bacteroidia;o__Bacteroidales;f__Bacteroidaceae;g__Bacteroides	0.0365743	0.00115106	0.00427924	0.011289	0.00384415	0.00732073	0.00638822	0.00484871	0.00904816	0.00253813	0.0120232	0.00517217	0.00595933	0.00734638	0.00902158	0.0151251	0.0101672	0.0138537	0.0141307	0.0116482	0.00905598	0.0176677	0.0115469	0.00392722	0.00299677	0.013143
k__Bacteria;p__Proteobacteria;c__Alphaproteobacteria;o__Sphingomonadales;f__Sphingomonadaceae;g__Sphingomonas	0.00103084	0.0156143	0.0135316	0.0115029	0.0146395	0	0.0119309	0.00889377	0.0127502	0.018895	0	0.0179058	0.00972563	0.0139249	0.01747	0.00406059	0.00765903	0.0056962	0.0057955	0.00250693	0.00689108	0.00256149	0.0076703	0.0078108	0.0126367	0.00643306
k__Bacteria;p__Proteobacteria;c__Epsilonproteobacteria;o__Campylobacterales;f__Campylobacteraceae;g__Arcobacter	0	0.0153307	0.0196382	0.0139151	0.00996757	0.00207517	0.0170603	0.00713913	0.0135205	0.00559329	0	0.0170625	0.00901051	0.0130326	0.0172208	0.00283597	0.0117495	0.00903657	0.0103887	0	0.00786681	0.00351384	0.0167088	0	0	0
k__Bacteria;p__Firmicutes;c__Clostridia;o__Clostridiales;f__;g__	0.0297295	0.00475436	0.00441802	0.0044324	0.00275554	0.0161402	0.00353231	0.00216987	0.0092781	0.00376019	0.0183486	0.00179902	0.00174013	0.00340341	0.00376315	0.0124611	0.00831552	0.00881388	0.0117126	0.0129778	0.0148189	0.0140882	0.00360711	0.00874896	0.00444277	0.00636916
k__Bacteria;p__Proteobacteria;c__Alphaproteobacteria;o__Rhizobiales;f__Hyphomicrobiaceae;g__Pedomicrobium	0	0.00942531	0.0123751	0.00603662	0.0103985	0	0.0189016	0.0144256	0.00118419	0.0415971	0	0.00460998	0.0160187	0.00493909	0.00102178	0.00532818	0.00772636	0.00966948	0.0102536	0.000180055	0.00402488	0	0.00590821	0.000327268	0.000544868	0
k__Bacteria;p__Bacteroidetes;c__[Saprospirae];o__[Saprospirales];f__Chitinophagaceae;g__	0	0.00707315	0.00682365	0.00553753	0.00848207	0.0357966	0.00760949	0.00519696	0.00283977	0.00881295	0	0.0049754	0.00591166	0.00776143	0.00381299	0.00193361	0.0072887	0.00601266	0.00607919	0.00390582	0.00277473	0.00151062	0.00698619	0.0115853	0.0175615	0.00726382
k__Bacteria;p__Firmicutes;c__Clostridia;o__Clostridiales;__;__	0.00519545	0.0056385	0.00592154	0.00729623	0.00283492	0.00789716	0.00383293	0.00399148	0.0100714	0.00404221	0.0350555	0.00500351	0.00443374	0.00450329	0.00398744	0.00792781	0.00621139	0.00534459	0.00729503	0.00889197	0.00673863	0.00755312	0.00385588	0.00567264	0.00379312	0.00547449
k__Bacteria;p__Planctomycetes;c__Planctomycetia;o__Pirellulales;f__Pirellulaceae;g__	0	0.00635583	0.0106865	0.0103264	0.00924183	0.00466913	0.0126261	0.00863928	0.0119109	0.00291415	0.00125543	0.0183837	0.00805702	0.00298836	0.0153516	0.00103126	0.00814719	0.00578997	0.00734907	0.000498615	0.00509208	0.00151062	0.0096397	0.0020727	0.00272434	0.00112898
k__Bacteria;p__Firmicutes;c__Clostridia;o__Clostridiales;f__Ruminococcaceae;g__Oscillospira	0.00282451	0.00318625	0.000809585	0.000855584	0.000260812	0.00743602	0.00261165	0.00309407	0.000563354	0.000117506	0.00893288	0.000646521	0.00274129	0.00201299	0.00211833	0.0190568	0.00210413	0.00682138	0.0109696	0.0176731	0.0136297	0.0221668	0.00184502	0.0113889	0.0055325	0.0123336
k__Bacteria;p__Proteobacteria;c__Gammaproteobacteria;o__Pseudomonadales;f__Moraxellaceae;g__Moraxella	0.00152565	0.00809075	0	5.94156e-05	0.000294831	0.0617939	0.00516694	0.00803654	0.00198899	0.00155108	0.00883631	0.000281096	0.00679364	0.000435802	0	0.0204963	0.00121198	0.0023324	0.000580901	0.00594183	0.0057629	0.00453187	0	0.00141816	0.0016346	0.00242837
k__Bacteria;p__Firmicutes;c__Bacilli;o__Lactobacillales;f__Streptococcaceae;g__Lactococcus	0.015875	0.000633914	0	0	0.000249473	0.00818538	0.00110854	0.00221005	0.00085078	0.00171559	0.00849831	0	0.00164478	0.000539565	0	0.0134279	0.00558857	0.00335209	0.00610621	0.0195568	0.0118307	0.0280451	0.000808491	0.00853079	0.00362547	0.00854191
k__Bacteria;p__Firmicutes;c__Bacilli;o__Lactobacillales;f__Lactobacillaceae;g__Lactobacillus	0.00292759	0.00580532	0.00090211	0.00352929	0.000907173	0.0222504	0.0043966	0.0046478	0.0023339	0.00284365	0.00729116	0.0017428	0.00440991	0.0016602	0.00309027	0.0195725	0.00245762	0.00574308	0.00482283	0.0108587	0.0068301	0.0136941	0.000290228	0.00680717	0.00425416	0.0056236
k__Bacteria;p__Proteobacteria;c__Gammaproteobacteria;o__Enterobacteriales;f__Enterobacteriaceae;g__Escherichia	0.019586	0.00417049	0.00148038	0.00480078	0.000385549	0.00922297	0.00165342	0.0275921	0.000942756	0.00129257	0.00791888	0.00182713	0.0296298	0.00161869	0.00147037	0.0065528	0.000757486	0.00168776	0.00222904	0.00358726	0.00329308	0.00390792	0.000829222	0.00370904	0.000817302	0.00168282
k__Bacteria;p__Firmicutes;c__Clostridia;o__Clostridiales;f__Lachnospiraceae;__	0.0382855	0.00198515	0	0.000487208	0.000555644	0.00340097	0.000225466	0.00117869	0	0.000987051	0.00936746	0	0.000881981	0.000767842	0.00152021	0.0166506	0.00333294	0.00503985	0.00770031	0.0122299	0.00731797	0.0119536	0.00167917	0.00807261	0.000607737	0.00737033
k__Bacteria;p__Firmicutes;c__Clostridia;o__Clostridiales;f__Clostridiaceae;g__	0.00872093	0.00617232	0.00124907	0.00228156	0.00144014	0.0141803	0.00184131	0.00304049	0.00256384	0.00129257	0.0144375	0.00210822	0.00317037	0.000477307	0.00433634	0.0122247	0.00292895	0.00448898	0.00463369	0.0112604	0.00594585	0.012906	0.00422903	0.00674172	0.00199086	0.00668868
k__Bacteria;p__Proteobacteria;c__Gammaproteobacteria;o__Pseudomonadales;f__Pseudomonadaceae;g__Pseudomonas	0.00960746	0.00744015	0.00784141	0.00679714	0.00409362	0.00732073	0.00571182	0.00638905	0.00664528	0.00415971	0.00651859	0.006409	0.00700818	0.00300911	0.008573	0.00298636	0.00781053	0.00448898	0.00241817	0.00171745	0.00551897	0.00472891	0.00300593	0.000785443	0.00385599	0.00189584
k__Bacteria;p__Bacteroidetes;c__Bacteroidia;o__Bacteroidales;f__[Paraprevotellaceae];g__[Prevotella]	0.0380175	0.00068396	0	0.00261429	0.000839135	0.0102605	0.00390808	0.000375039	0.00241438	0.000329017	0.0209078	0.00101195	0.000524421	0.00201299	0.00219309	0.00730476	0.00345077	0.00363338	0.00317469	0.00470914	0.00615929	0.00482743	0.00140968	0.00314177	0.00417033	0.00506976
k__Bacteria;p__Proteobacteria;c__Gammaproteobacteria;o__Enterobacteriales;f__Enterobacteriaceae;__	0.00676233	0.00385353	0.00187361	0.0129764	0.00926451	0.0118746	0.00738403	0.0032414	0.00565654	0	0.0111057	0.00140548	0.00390932	0.00271858	0.0039376	0.00668171	0.00695204	0.00283638	0.00279643	0.00124654	0.00384193	0.00837411	0.00153406	0.00667627	0.00377216	0.00172542
k__Bacteria;p__Chloroflexi;c__Thermomicrobia;o__JG30-KF-CM45;f__;g__	0	0.00453749	0.0120513	0.0045037	0.00535232	0	0.00332563	0.00687124	0.00782948	0.00206811	0.00772574	0.0118342	0.00662678	0.00265632	0.0131336	0.00156837	0.00648072	0.00620019	0.00553882	0	0.00472619	0	0.0104482	0.00109089	0	0
k__Bacteria;p__Firmicutes;c__Clostridia;o__Clostridiales;f__Clostridiaceae;g__Clostridium	0.00509236	0.00387021	0.00619911	0.00385013	0.00343592	0.00432326	0.00424628	0.00546485	0.00924361	0.00166859	0.00415258	0.00567814	0.004982	0.00574844	0.0062553	0.00442582	0.00725504	0.00508673	0.00489037	0.00389197	0.00618978	0.00456471	0.00789834	0.0020727	0.00217947	0.00168282
k__Bacteria;p__Firmicutes;c__Clostridia;o__Clostridiales;f__Veillonellaceae;g__Phascolarctobacterium	0.0112156	0.00170156	0.000878979	0	0.000566983	0.00547614	0.00146553	0.000857231	0.00183952	0	0.0256398	0.00177091	0.000738957	0	0.00184419	0.0118165	0.0020368	0.00441866	0.00332329	0.00965374	0.00567142	0.0100818	0.000870683	0.00591264	0.00354164	0.00575141
k__Bacteria;p__Firmicutes;c__Clostridia;o__Clostridiales;f__Lachnospiraceae;g__Roseburia	0.0162048	0.00181833	0.00474186	0.00342234	0.00109995	0.00478441	0.00317532	0.0032548	0.0046563	0.000611031	0.0207629	0.00078707	0.00321804	0.00583145	0.00755121	0.00210549	0.00419143	0.00254337	0.00312065	0.000844875	0.00548847	0.00321829	0.00190721	0.00152725	0.00572111	0.00215145
k__Bacteria;p__Bacteroidetes;c__Bacteroidia;o__Bacteroidales;f__S24-7;g__	0.016679	0	0	0	0.00069172	0.000461148	0.00082671	0.00286637	0.00096575	0.00143357	0.0140512	0.00112439	0.00290815	0	0	0.0086368	0.00365277	0.0056376	0.00828121	0.00772853	0.00884254	0.00991757	0.00207305	0.00713444	0.00301773	0.00538929
k__Bacteria;p__Firmicutes;c__Clostridia;o__Clostridiales;f__Clostridiaceae;g__SMB53	0.0041646	0.00310284	0	0.00128338	0.000703059	0.00910768	0.00548635	0.00360305	0.00255234	0.000752039	0.00965717	0	0.00557794	0.00217901	0	0.00908798	0.00134664	0.00341069	0.00283696	0.00851801	0.00893402	0.00824275	0.00107799	0.00523629	0.00171843	0.00662477
k__Bacteria;p__Proteobacteria;c__Gammaproteobacteria;o__Aeromonadales;f__Succinivibrionaceae;g__Succinivibrio	0	0	0	0.000879351	0.000408228	0.0053032	0.000939443	0.000334856	0.00146012	0	0.0174312	0.000702741	0.000286048	0	0.00343917	0.00760554	0.00151497	0.00700891	0.00590357	0.00927978	0.00652519	0.0123805	0.000497533	0.00545447	0.00113165	0.0112259
k__Bacteria;p__Firmicutes;c__Bacilli;o__Bacillales;f__Staphylococcaceae;g__Staphylococcus	0.00410275	0.00296939	0.00046262	0.00149727	0.000249473	0.0115287	0.00420871	0.00144658	0.00150611	0.000517027	0.010816	0	0.00181164	0.000456555	0	0.0059942	0.00180113	0.00344585	0.00253975	0.0108449	0.00689108	0.0091951	0	0.00440721	0.00203278	0.00466503
k__Bacteria;p__Proteobacteria;c__Gammaproteobacteria;o__Legionellales;f__Coxiellaceae;g__	0	0.00270248	0.0026832	0.00440864	0.00374209	0	0.00824831	0.00731325	0.00382851	0.0058988	0	0.00312017	0.0067698	0.00334115	0.00254199	0.00219143	0.00508358	0.00132443	0.00374208	0.00142659	0.00262227	0.00180618	0.00686181	0.00523629	0.00393981	0.00247098
k__Bacteria;p__Firmicutes;c__Clostridia;o__Clostridiales;f__Lachnospiraceae;g__Blautia	0.00412337	0.00186838	0.0053664	0.00117643	0.000294831	0.00432326	0.00170979	0.00152694	0.000908265	0.00267914	0.0104297	0	0.0015971	0.000352792	0.00503414	0.00775594	0.0019863	0.00466479	0.00363401	0.00745152	0.00262227	0.00811139	0.00358638	0.00327268	0.00119452	0.00311002
k__Bacteria;p__Firmicutes;c__Clostridia;o__Clostridiales;f__Lachnospiraceae;g__Coprococcus	0.00975177	0.00230211	0.00113342	0.00411156	0.00069172	0.0103758	0.00244255	0.00494247	0.00148312	0.00251463	0.000772574	0.00295151	0.00550642	0.00427501	0.00164482	0.00562896	0.000319828	0.00300047	0.00221553	0.0050277	0.00231736	0.00492595	0.00138895	0.00333813	0.00222138	0.00178933
k__Bacteria;p__Firmicutes;c__Clostridia;o__Clostridiales;f__Ruminococcaceae;g__Faecalibacterium	0.0243897	0.000867462	0.00238249	0.00155669	0.000782437	0.00547614	0.00154069	0.00168767	0.00137964	0.00110456	0.0126992	0.000955727	0.00150175	0.000830099	0	0.00150392	0.00400626	0.00203938	0.00221553	0.00067867	0.00515307	0.000689633	0.00172064	0.00253087	0.00771197	0.00106508
k__Bacteria;p__Actinobacteria;c__Actinobacteria;o__Actinomycetales;f__Micrococcaceae;g__Rothia	0.00136071	0.00465427	0	0.000499091	0	0.0450772	0.00157827	0.00211629	0.000678325	0.00115156	0.00700145	0	0.00169245	0.000809347	0.00181927	0.00227737	0	0.0003985	0.000648447	0.00382271	0.00152458	0.00121507	0.00107799	0.00152725	0.00100591	0.00132069
k__Bacteria;p__Actinobacteria;c__Coriobacteriia;o__Coriobacteriales;f__Coriobacteriaceae;g__	0.00573149	0.00453749	0	0	0	0.00628315	0.000469722	0.020453	0	0	0.00400773	0.000393535	0.0316083	0	0.000423665	0.000472661	0.000824819	0.00137131	0.000553882	0.00112188	0.00167703	0	0	0.000872715	0.000670606	0.00104377
k__Bacteria;p__Proteobacteria;c__Gammaproteobacteria;o__Enterobacteriales;f__Enterobacteriaceae;g__Citrobacter	0	0.00650596	0.00420984	0.0307892	0.00343592	0	0	0.00123227	0.00398947	0.00218561	0	0.00517217	0	0.00383921	0	0.0011172	0.00479741	0.00203938	0.00194534	0	0	0	0.00650939	0	0	0.000937267
k__Bacteria;p__Firmicutes;c__Clostridia;o__Clostridiales;f__Christensenellaceae;g__	0	0.00200184	0.000925241	0.00153292	0.000249473	0	0.000375777	0.00199574	0.00249486	0.000564029	0.0159826	0.00210822	0.00195466	0.000477307	0.000548273	0.00674616	0.000757486	0.00540319	0.00472826	0.00616343	0.00445176	0.00784867	0.000953605	0.00322904	0.00108974	0.00526148
k__Bacteria;p__Chloroflexi;c__Anaerolineae;o__Caldilineales;f__Caldilineaceae;g__	0	0.00226875	0.00370096	0.00672584	0.00528429	0	0.00507299	0.00423258	0.00653031	0.00458274	0	0.00399157	0.00309885	0.0025318	0.00697802	0.000171877	0.00521824	0.00337553	0.00289099	0.000207756	0.00311014	0.00108371	0.00615697	0	0	0
k__Bacteria;p__Proteobacteria;c__Gammaproteobacteria;o__Enterobacteriales;f__Enterobacteriaceae;g__Erwinia	0.0106177	0.000984236	0.000717061	0.00102195	0.000623682	0.0044962	0.000544877	0.000843837	0.000747307	0.00138657	0.0258812	0	0	0	0	0.0071114	0.000454492	0.00128926	0.00078354	0.00188366	0.00527503	0.00807855	0	0.00117816	0	0.00227926
k__Bacteria;p__Firmicutes;c__Clostridia;o__Clostridiales;f__Veillonellaceae;g__Anaerovibrio	0.00832921	0.00085078	0.000717061	0.00034461	0.000204114	0.000864653	0.000638822	0.00212968	0.00282827	0.00131607	0	0.00115249	0.00231222	0.000290535	0.000423665	0.0103985	0.000993149	0.00511017	0.00717345	0.00714681	0	0.00509014	0.00317177	0.00479993	0.00222138	0.0069656
k__Bacteria;p__Proteobacteria;c__Gammaproteobacteria;o__Aeromonadales;f__Aeromonadaceae;g__Tolumonas	0	0.00316957	0.00360844	0.00142597	0.00305037	0	0.00214193	0.00491568	0.00433438	0.00279664	0	0.00300773	0.00481514	0.00329965	0.00827394	0.000429692	0.0057569	0.00672761	0.00544425	0.000152355	0.00164654	0.00177334	0.0052241	0	0	0.00042603
k__Bacteria;p__Spirochaetes;c__Spirochaetes;o__Sphaerochaetales;f__Sphaerochaetaceae;g__Sphaerochaeta	0.0213797	0.000133456	0.00111029	0.00135468	0	0	0	0.000870625	0.00140264	0.000446523	0.0227909	0.000871398	0.00131105	0	0.00149529	0.00184767	0.000925817	0.00116034	0.00197236	0.00188366	0.00152458	0.00243013	0.000352419	0.00202906	0.00132026	0.0014272
k__Bacteria;p__Actinobacteria;c__Actinobacteria;o__Actinomycetales;f__Microbacteriaceae;g__Microbacterium	0	0.00393694	0.00724001	0.00108136	0.00376477	0	0.00486632	0.00474156	0.0023109	0.00404221	0	0.00404779	0.00576863	0.00311287	0.00137068	0.00238479	0.00148131	0.00308251	0.00924037	0.000235457	0.00228686	0	0.00362785	0	0.000523911	0.00055384
k__Bacteria;p__Firmicutes;c__Erysipelotrichi;o__Erysipelotrichales;f__Erysipelotrichaceae;g__[Eubacterium]	0	0	0.00108716	0.000499091	0	0.00645608	0	0.000482192	0	0	0.00338001	0	0	0	0.000274136	0.00745515	0.000875318	0.00526254	0.00470124	0.00948753	0.00811075	0.00771732	0.00172064	0.00353449	0.00142504	0.00534668
k__Bacteria;p__Actinobacteria;c__Actinobacteria;o__Actinomycetales;f__Streptomycetaceae;g__Streptomyces	0	0.00163483	0.00795707	0.00284007	0.00132674	0	0.00195404	0.00279939	0.00355258	0.00122206	0	0.00247365	0.00283664	0.00257331	0.00495938	0.000902353	0.00786103	0.00261369	0.00163463	0.000249307	0.00320161	0.00121507	0.00866537	0.000959986	0.000461042	0
k__Bacteria;p__Firmicutes;c__Clostridia;o__Clostridiales;f__Lachnospiraceae;g__Dorea	0.0267607	0.00205188	0.000416358	0.00111701	0.00107727	0	0.000244255	0.00079026	0.000252935	0.000540528	0	0	0.000905819	0.000954614	0.000797488	0.00421098	0.000336661	0.00255509	0.00237764	0.00331025	0.00341505	0.00443335	0	0.00139634	0.00249382	0.0027692
k__Bacteria;p__Proteobacteria;c__Gammaproteobacteria;o__Enterobacteriales;f__Enterobacteriaceae;g__Serratia	0.0161842	0.000567187	0.00390914	0	0	0.00409269	0.000187889	0.00241096	0	0	0.00453887	0.00129304	0.0014064	0.000435802	0	0.00893759	0.000319828	0.000375059	6.75466e-05	0.00127424	0.00289669	0.00367804	0.00134749	0.00165816	0.0012993	0.000830759
k__Bacteria;p__Firmicutes;c__Clostridia;o__Clostridiales;f__Ruminococcaceae;__	0.00903018	0.000133456	0.000601406	0	0.000192774	0.00830067	0	0.00100457	0.00236839	0.000282015	0	0	0.00138257	0.00176396	0.000722723	0.00504888	0.00131298	0.00329348	0.00298556	0.00344875	0.00515307	0.00377656	0	0.00292359	0	0.00270529
k__Bacteria;p__Planctomycetes;c__Planctomycetia;o__Planctomycetales;f__Planctomycetaceae;g__Planctomyces	0	0.000784052	0.00599093	0.00212708	0.00315243	0	0.00308137	0.00143318	0.00442636	0.00265564	0	0.00452565	0.00152559	0.00450329	0.00373822	0.000945322	0.00499941	0.000433662	0.00364751	0	0.00365898	0.000985189	0.00310958	0	0	0
k__Bacteria;p__Firmicutes;c__Clostridia;o__Clostridiales;f__Ruminococcaceae;g__Gemmiger	0.00340178	0.000250229	0.000346965	0	0.000260812	0.0134309	0	0.00145997	0.00159809	0.000352518	0	0.000590302	0.00100117	0	0.00259184	0.00268557	0.00094265	0.00208626	0.00267484	0.00361496	0.00259178	0.00417063	0.00186575	0.00263996	0.000481998	0.00479284
k__Bacteria;p__Nitrospirae;c__Nitrospira;o__Nitrospirales;f__Nitrospiraceae;g__Nitrospira	0	0.0010176	0.00457994	0.00354117	0.000975211	0	0.00503542	0.00128585	0.00574851	0.00237362	0	0.00157414	0.00152559	0.00244879	0.0086976	0.000859383	0.00515091	0.00181669	0.00203991	0	0	0.000394076	0.004001	0.000501811	0	0.000255618
k__Bacteria;p__Actinobacteria;c__Actinobacteria;o__Actinomycetales;f__;g__	0	0.00145133	0.00289138	0.00285195	0.00225659	0	0.00336321	0.00246454	0.00466779	0.00357218	0	0.00626845	0.00138257	0.00423351	0.00216817	0.00122462	0.00466275	0.00322316	0.00185078	0	0	0.00131359	0.00379369	0	0	0
k__Bacteria;p__Firmicutes;c__Clostridia;o__Clostridiales;f__[Mogibacteriaceae];g__	0	0.000100092	0.000532013	0.000641688	0	0.00841596	0.000939443	0.000535769	0	0	0	0.000618412	0.000691283	0	0.00241739	0.00479106	0.00223879	0.00242616	0.00186429	0.0065928	0.00405537	0.00449903	0.000849952	0.00364358	0.00253573	0.00287571
k__Bacteria;p__Chloroflexi;c__Anaerolineae;o__Caldilineales;f__Caldilineaceae;g__Caldilinea	0	0.00191843	0.00564397	0.00514539	0.00210918	0	0.00174736	0.00192877	0.00666828	0.000611031	0	0.0040759	0.00255059	0.00599747	0.001271	0.00199807	0.00112781	0.00208626	0.00140497	0.000138504	0.0021649	0.000722472	0.00174137	0	0	0
k__Bacteria;p__Cyanobacteria;c__4C0d-2;o__YS2;f__;g__	0.0160193	0.000967554	0.00069393	0.00159234	0.00069172	0.00097994	0.000375777	0.000495587	0.000862277	0.00103405	0.00830517	0.00210822	0.000977331	0.000560317	0.00067288	0.000945322	0.000993149	0.00162916	0.000743012	0.00065097	0.00210392	0.000459755	0.0032547	0.000349086	0.00029339	0.00106508
k__Bacteria;p__Proteobacteria;c__Gammaproteobacteria;o__Enterobacteriales;f__Enterobacteriaceae;g__Gluconacetobacter	0.012968	0.000533823	0.0010409	0.000998182	0.000601002	0.00778188	0.00103339	6.69712e-05	0.00279378	0	0.00777402	0	0	0.00186772	0.00171958	0	0.000403993	0.000773558	0.000621428	0	0.00271375	0	0.0022389	0	0.000502955	0.000319523
k__Bacteria;p__Proteobacteria;c__Gammaproteobacteria;o__Enterobacteriales;f__Enterobacteriaceae;g__Pantoea	0.010329	0.000333639	0	0	0	0.00178695	0.000751555	0.000575952	0.000459881	0.00058753	0.00386287	0	0.000786632	0	0	0.00777742	0.000218829	0.000457103	0	0.00101108	0.00140261	0.00850547	0	0.00355631	0.000880171	0.00161892
k__Bacteria;p__Firmicutes;c__Bacilli;o__Turicibacterales;f__Turicibacteraceae;g__Turicibacter	0	0.000567187	0.000878979	0.00110513	0.000884494	0	0.00323169	0.000937596	0.00118419	0.000893046	0	0	0.00135873	0.000705584	0.00333948	0.00472661	0.000892151	0.00222691	0.00293152	0.00256233	0.00167703	0.00400644	0.00451926	0.00335995	0.000838258	0.0013846
k__Bacteria;p__Proteobacteria;c__Epsilonproteobacteria;o__Campylobacterales;f__Helicobacteraceae;g__Helicobacter	0.00927759	0.00295271	0.000532013	0.000784286	0	0.00276689	0	0	0.000597845	0	0.0196523	0	0	0	0	0.000171877	0.000201996	0	0.00154006	0.000152355	0	0	0	0.00194179	0.0024519	0
k__Bacteria;p__Planctomycetes;c__Planctomycetia;o__Gemmatales;f__Gemmataceae;g__	0	0.00367003	0.00148038	0.00881727	0.00170095	0	0.00165342	0.00183501	0.00262132	0.00148058	0	0.0017428	0.00112035	0.000643327	0.000797488	0.000816414	0.00331611	0.00221519	0.00272888	0.000166205	0.00039639	0.000722472	0.00431195	0	0	0.000234317
k__Bacteria;p__Proteobacteria;c__Gammaproteobacteria;o__Enterobacteriales;f__Enterobacteriaceae;g__Enterobacter	0.00136071	0.000917508	0	0.00339857	0.000748418	0.00760895	0.00232982	0.00180822	0.000896768	0.00148058	0.00202801	0	0.00219303	0	0.00186911	0.0016758	0.00350127	0.000128926	0.00122935	0.000484765	0.00256129	0.00193754	0	0.00327268	0	0.000468634
k__Bacteria;p__Proteobacteria;c__Betaproteobacteria;o__Rhodocyclales;f__Rhodocyclaceae;g__Dechloromonas	0	0.00343648	0.00289138	0.00215084	0.00458123	0	0.00170979	0.00141979	0.00331114	0.00101055	0	0.00860155	0.00107268	0.00246955	0.000897174	0.00051563	0.000201996	0.000515706	0.00352593	0.000152355	0.0010672	0	0.00215598	0	0	0
k__Bacteria;p__TM7;c__TM7-1;o__;f__;g__	0	0.000784052	0.00316895	0.00324409	0.000884494	0	0.00174736	0.000575952	0.00505869	0.000728538	0	0.00297962	0.000500584	0.002096	0.00520859	0.00079493	0.0020873	0.00110173	0.00264783	0	0	0.000722472	0.00648866	0	0	0
k__Bacteria;p__Proteobacteria;c__Alphaproteobacteria;o__Rhizobiales;f__Hyphomicrobiaceae;g__Rhodoplanes	0	0.000600551	0.00131847	0.00356494	0.00190506	0	0	0.00249133	0.00190851	0.00220911	0	0.00267041	0.0030035	0.00157719	0.00702786	0.000859383	0.0016833	0.00281294	0.00151304	0	0.001799	0.000755312	0.0027157	0	0	0
k__Bacteria;p__Proteobacteria;c__Gammaproteobacteria;o__Pasteurellales;f__Pasteurellaceae;g__Actinobacillus	0.000577272	0.0018517	0	0.000213896	0.000260812	0.00801245	0.00197283	0	0.00096575	0	0.000386287	0	0	0.000394297	0.001271	0.00530669	0.000639655	0.00128926	0.000324224	0.00293629	0.00417734	0.00771732	0	0.000872715	0	0.000958569
k__Bacteria;p__Firmicutes;c__Clostridia;o__Clostridiales;f__Lachnospiraceae;g__[Ruminococcus]	0.0051336	0	0.00122594	0	0	0	0	0.000401827	0	0	0	0.00157414	0.000452909	0	0.000299058	0.00451176	0.00104365	0.00496953	0.00259379	0.00541551	0.00497012	0.00341532	0.000476803	0.00124362	0	0.00185323
k__Bacteria;p__Actinobacteria;c__Acidimicrobiia;o__Acidimicrobiales;f__Microthrixaceae;g__Candidatus Microthrix	0	0.00173492	0.00247502	0.00505033	0.00210918	0	0.0021983	0.00204932	0.00354108	0.00129257	0	0.00666198	0.00119187	0.00217901	0	0	0.00107731	0.00255509	0.00166165	0.000110803	0	0	0.00281935	0	0.000398173	0
k__Bacteria;p__Proteobacteria;c__Epsilonproteobacteria;o__Campylobacterales;f__Campylobacteraceae;g__Campylobacter	0.00344302	0.000417049	0.000532013	0	0	0	0	0.000160731	0	0.000329017	0.0178658	0	0.000333723	0.000477307	0.000523351	0.00131056	0.000437659	0.000363338	0.00210745	0.000775623	0.00173802	0.00121507	0.00105726	0.00351268	0.000502955	0.00168282
k__Bacteria;p__Firmicutes;c__Clostridia;o__Clostridiales;f__Veillonellaceae;g__Anaerosinus	0	0.00110101	0.00185048	0.00215084	0.000759758	0	0.0040584	0.000562558	0.00175905	0.00324317	0	0.00545327	0.000381397	0.00346567	0.000872252	0	0.00272695	0.00223863	0.00145901	0	0.0021649	0.000361236	0.00391807	0	0	0
k__Bacteria;p__Proteobacteria;c__Gammaproteobacteria;o__Pasteurellales;f__Pasteurellaceae;__	0	0.00175161	0	0	0	0	0	0.0011653	0.00031042	9.40048e-05	0	0	0.000309885	0	0	0.00840047	0.00144764	0.00337553	0.000634938	0.00722992	0.0025003	0.00361236	0	0.0028145	0.00125739	0.00232187
k__Bacteria;p__Proteobacteria;c__Gammaproteobacteria;o__Aeromonadales;f__Aeromonadaceae;g__Aeromonas	0	0.000700642	0.00219745	0.000297078	0.0012587	0	0.00182252	0.000200913	0.00218444	0.000611031	0.00280058	0.00314828	0	0.00161869	0.00341425	0.000343753	0.00148131	0.00282466	0.000878105	0	0.00198195	0.00216742	0.00371077	0	0.00029339	0
k__Bacteria;p__Bacteroidetes;c__Bacteroidia;o__Bacteroidales;f__Porphyromonadaceae;g__Paludibacter	0	0.000383685	0.000532013	0	0.000850475	0	0	0	0	0	0	8.43289e-05	0	0	0.000697802	0.00494145	0.00102682	0.00280122	0.00267484	0.0051385	0.00155507	0.00528718	0	0.00375267	0	0.0041538
k__Bacteria;p__TM7;c__;o__;f__;g__	0	0.00076737	6.9393e-05	0.00103383	0.00100923	0	0.00155948	0.00212968	0.00223042	0.000916547	0	0.00531272	0.00252676	0.00058107	0.00299058	0.000343753	0.00304678	0.00220347	0.00197236	0	0	0.000328396	0.00377296	0	0.000817302	0
k__Bacteria;p__Actinobacteria;c__Actinobacteria;o__Actinomycetales;f__Mycobacteriaceae;g__Mycobacterium	0	0.00125115	0.00377036	0.00174682	0.00123602	0	0.00432144	0.00200913	0.00137964	0.000987051	0	0.00129304	0.00209769	0.00134891	0.0016199	0.000257815	0.00309728	0.0019339	0.00160761	6.92521e-05	0.000579339	0	0.00238401	0	0	0
k__Bacteria;p__Proteobacteria;c__Gammaproteobacteria;o__Enterobacteriales;f__Enterobacteriaceae;g__Morganella	0	0	0	0	0	0	0	0	0	0	0	0	0	0	0	0.00429692	0.00106048	0.00155884	0.00136444	0.00778393	0.00259178	0.00709336	0.000725569	0.00235633	0.00150886	0.00240707
k__Bacteria;p__Firmicutes;c__Bacilli;o__Lactobacillales;f__Enterococcaceae;g__Enterococcus	0.002206	0.00198515	0.000300703	0.00111701	0	0.00230574	0.00184131	0.00435313	0.000413893	0.000329017	0.00400773	0	0.00464828	0	0	0.00133204	0.000589156	0.000328176	0.000162112	0.00130194	0.00173802	0	0.00190721	0.000938168	0	0.000809458
k__Bacteria;p__Actinobacteria;c__Thermoleophilia;o__Solirubrobacterales;f__;g__	0	0.000617232	0.00259067	0.00357682	0.000907173	0	0.00159705	0.000884019	0.00444935	0.000282015	0	0.00489108	0.000286048	0.00049806	0.00271644	0.000128908	0.00180113	0.00247304	0.00114829	0	0	0.000788151	0.00219744	0	0.000377216	0
k__Bacteria;p__Actinobacteria;c__Actinobacteria;o__Bifidobacteriales;f__Bifidobacteriaceae;g__Bifidobacterium	0.00486558	0.000200184	0.000416358	0.00185377	0.000442247	0	0.00178494	0.00060274	0.000390899	0.000540528	0.0149203	0.000702741	0	0.000518812	0.000822409	0.000343753	0.000420826	0.000656353	0	0	0.00121966	0	0.000621916	0	0.000335303	0.000468634
k__Bacteria;p__Firmicutes;c__Erysipelotrichi;o__Erysipelotrichales;f__Erysipelotrichaceae;g__RFN20	0.00523668	0.000884144	0.000485751	0	0.000453587	0	0	0.000977779	0.000873774	0	0	0	0.00104884	0.00107913	0	0.00322269	0	0.00144163	0.00326925	0.00371191	0.000975729	0.00272569	0.000310958	0.00106908	0	0.004239
k__Bacteria;p__Bacteroidetes;c__Bacteroidia;o__Bacteroidales;f__RF16;g__	0	8.34098e-05	0	0	0	0.00103758	0	0	0.000781798	0	0	0	0	0	0	0.00401762	0.000370327	0.00362166	0.00182376	0.0048338	0.00195146	0.00509014	0	0.00355631	0.00209565	0.00146981
k__Bacteria;p__Actinobacteria;c__Acidimicrobiia;o__Acidimicrobiales;f__;g__	0	0.000667278	0.00219745	0.00310149	0.001202	0	0.00430265	0.00103136	0.003863	0.00218561	0	0	0.000238373	0.0016602	0.00194388	0.00075196	0.00191897	0.00185185	0.00155357	0.000235457	0	0	0.00199013	0	0	0
k__Bacteria;p__Proteobacteria;c__Gammaproteobacteria;o__Aeromonadales;f__Aeromonadaceae;__	0	0.00295271	0.0017117	0.00336292	0.00115665	0	0.00170979	0.00112512	0.000747307	0.000517027	0.00395944	0	0.00133489	0	0.00316503	0.000730476	0.000740653	0.000246132	0.000770031	0.000152355	0.00103671	0.00151062	0.00128529	0.00150543	0.000419129	0
k__Bacteria;p__Chlamydiae;c__Chlamydiia;o__Chlamydiales;f__Parachlamydiaceae;__	0	0.00106765	0.00148038	0.00148539	0.000521625	0	0	0.00135282	0.00519666	0.00096355	0	0.00224877	0.00166861	0.000830099	0.00157005	0.000300784	0.00264279	0.000984529	0.000445807	0	0.00280522	0.0014121	0.00194867	0.00104726	0	0
k__Bacteria;p__Bacteroidetes;c__[Saprospirae];o__[Saprospirales];f__Saprospiraceae;g__	0	0.00146801	0.00333087	0.00236474	0.000181435	0	0.00285591	0.00308067	0.000839283	0.000305516	0	0	0.00312269	0.00201299	0	0.00116017	0.00223879	0.00140647	0.000675466	0	0.00137212	0.000229878	0.00296447	0	0	0.000149111
k__Bacteria;p__Bacteroidetes;c__Cytophagia;o__Cytophagales;f__Cytophagaceae;g__	0	0.00186838	0.0020124	0.00167552	0.00034019	0	0.00217951	0.000388433	0.00406995	0.000893046	0	0.00348559	0.000452909	0.000830099	0.00421173	0	0.00117831	0.00155884	0.00124286	0	0	0	0.00273643	0	0	0
k__Bacteria;p__Actinobacteria;c__Actinobacteria;o__Actinomycetales;f__Propionibacteriaceae;g__Propionibacterium	0.00443262	0.000517141	0.000624537	0.0019013	0.000294831	0	0.00065761	0.000642923	0.000689822	0.000517027	0.0110575	0.00101195	0.000810469	0	0.00102178	0	0.000690154	0.000644632	0.000121584	0.000415512	0.000884254	0.000591114	0	0	0	0.000937267
k__Bacteria;p__OD1;c__ZB2;o__;f__;g__	0	0.00186838	0.00282198	0.000855584	0.00161023	0	0.00343836	0.000964385	0.00149461	0.000611031	0	0.000281096	0.00109652	0.000622575	0.00565718	0.0002793	0.00141397	0.000703235	0.00128338	0.000180055	0	0	0.0031925	0	0	0
k__Bacteria;p__Chloroflexi;c__Anaerolineae;o__SHA-20;f__;g__	0	0.000717324	0.00259067	0.00149727	0.00123602	0	0.00229224	0.000857231	0.00212695	0	0	0.00182713	0.000834307	0.000892357	0.00124607	0.000343753	0.00271012	0.00152368	0.0010132	0	0.00152458	0.00151062	0.00180356	0.000829079	0	0
k__Bacteria;p__Proteobacteria;c__Betaproteobacteria;o__Burkholderiales;f__Comamonadaceae;g__Comamonas	0.00121639	0.00180165	0.000370096	0.0016161	0.000895834	0	0.00116491	0	0.00298923	0.000235012	0.00434573	0.000618412	0.000262211	0.00159794	0.000548273	0.000816414	0.00106048	0.000668073	0.000824068	0.00066482	0.00240883	0.000229878	0.00302666	0	0	0
k__Bacteria;p__OD1;c__;o__;f__;g__	0	0.00215197	0.00474186	0.00122396	0.00133808	0	0.00099581	0.00203592	0.000896768	0.000540528	0	0.0017428	0.00276513	0.00228277	0.000847331	0.00105274	0	0.000879044	0.000932143	0	0	0	0.00265351	0	0	0
k__Bacteria;__;__;__;__;__	0.00321623	0.000967554	0.00319208	0.00318468	0.00123602	0	0	0.000535769	0.00228791	0.000705036	0.00439401	0.000927618	0.000262211	0	0.0026666	0.000150392	0.000959483	0.00105485	0.000297205	0	0	0	0.00039388	0.000479993	0	0
k__Bacteria;p__Chlamydiae;c__Chlamydiia;o__Chlamydiales;f__Parachlamydiaceae;g__Candidatus Protochlamydia	0	0.000734006	0.00185048	0	0.00376477	0	0.00122128	0.00105814	0.00105773	0	0.00637373	0.000843289	0.000834307	0	0.00132084	0.00105274	0	0.00216831	0	0	0.00149408	0.00095235	0.00205232	0	0	0
k__Bacteria;p__Proteobacteria;c__Betaproteobacteria;o__Burkholderiales;f__Comamonadaceae;g__Hydrogenophaga	0	0.000717324	0.000485751	0.00128338	0.0019731	0	0.000450933	0.00175464	0.00141413	0.000799041	0	0.000590302	0.00188315	0.00263557	0.00189403	0.000171877	0.00271012	0.00198078	0.000297205	0	0.000945237	0	0.00364858	0	0.000502955	0
k__Bacteria;p__Proteobacteria;c__Gammaproteobacteria;o__Xanthomonadales;f__Sinobacteraceae;g__	0	0.00168488	0	0.00150916	0.00161023	0	0.0010146	0.000482192	0.0027018	0.00117506	0	0.0026423	0.000548259	0	0.00184419	0.000472661	0.00132981	0.000961088	0.00121584	0	0.0025003	0	0.00391807	0	0	0
k__Bacteria;p__Bacteroidetes;c__Bacteroidia;o__Bacteroidales;f__Porphyromonadaceae;g__Parabacteroides	0	0.000567187	0.00023131	0.000451558	0	0	0.00139038	0.000562558	0.00085078	0.000517027	0.00622887	0	0	0	0.000249215	0.00234182	0.000858485	0.00234412	0.00262081	0.00347645	0.00103671	0.000394076	0.000352419	0.000523629	0	0.000319523
k__Bacteria;p__;c__;o__;f__;g__	0.000927759	0	0.00226684	0.000867468	0.00121334	0	0.000413355	0.000589346	0	0.000893046	0.00960888	0.00106817	0.000834307	0.00149418	0	0	0	0.000656353	0	0.000180055	0.00158556	9.85189e-05	0.00209378	0	0	0.000383427
k__Bacteria;p__Firmicutes;c__Bacilli;o__Bacillales;f__Bacillaceae;g__Bacillus	0	0.00181833	0.00279885	0.000808052	0.00122468	0	0.00165342	0.00135282	0.00123018	0.00129257	0	0.00104006	0	0.00103762	0.00363854	0.000451176	0.00149814	0.00261369	0.000715994	0	0	0.000623953	0	0	0	0
k__Bacteria;p__Chlorobi;c__Ignavibacteria;o__Ignavibacteriales;f__Ignavibacteriaceae;g__	0	0.00126783	0.00154978	0.000950649	0.00188238	0	0.00144674	0.000897414	0.00178204	0.0019741	0	0.00123682	0.00071512	0.0012659	0.00294074	0.000644538	0.00106048	0.00133615	0.00098618	8.31025e-05	0.000640322	0	0.00111945	0	0	0
k__Bacteria;p__Chlamydiae;c__Chlamydiia;o__Chlamydiales;f__Parachlamydiaceae;g__	0	0.00145133	0.00175796	0.00134279	0.000782437	0	0	0.00128585	0	0.000916547	0	0	0.00147791	0.00361093	0.00476001	0	0.0017843	0.000832161	0.000432298	0	0	0.00144494	0.00132675	0.000458175	0	0
k__Bacteria;p__Proteobacteria;c__Gammaproteobacteria;o__Xanthomonadales;f__Xanthomonadaceae;g__Stenotrophomonas	0	0.0030528	0.000532013	0.000772403	0.00127004	0	0.00105218	0	0.000482875	0.00162158	0.0054563	0.000815179	0	0	0.00181927	0.000880868	0.00223879	0.000140647	0.000337733	0.000138504	0	0.00137927	0.000787761	0.000698172	0	0.000170412
k__Bacteria;p__Proteobacteria;c__Deltaproteobacteria;o__Desulfovibrionales;f__Desulfovibrionaceae;g__Desulfovibrio	0	0.000784052	0.00124907	0	0.00192774	0	0.000281833	0.00159391	0.000793295	0	0.00560116	0	0.00164478	0.00207525	0.000373822	0.000988291	0	0.0011955	0.00110776	0.0015928	0.00103671	0.000361236	0	0.000349086	0.000188608	0.000489935
k__Bacteria;p__Bacteroidetes;c__Bacteroidia;o__Bacteroidales;f__Porphyromonadaceae;g__Dysgonomonas	0	0.00118442	0.00115655	0.00038026	0.00227927	0	0	0.00167428	0	0.00159808	0	0.000702741	0.00221687	0.000601822	0	0	0.000807986	0.00167604	0.00231009	0.000263158	0.00125015	0.00131359	0.00414611	0	0	0
k__Bacteria;p__Proteobacteria;c__Gammaproteobacteria;o__Alteromonadales;f__OM60;g__	0	0	0.0026832	0.00336292	0.000442247	0	0.00133401	0.000937596	0.00214994	0	0	0.000590302	0.000738957	0.00161869	0	0.000343753	0.00262595	0.000269573	0.00267484	0	0.00155507	0.00170766	0.000497533	0	0	0
k__Bacteria;p__Firmicutes;c__Bacilli;o__Lactobacillales;f__Aerococcaceae;g__Aerococcus	0	0	0	0	0	0.00374683	0	0.000401827	0.000137964	0	0.00313858	0	0.000500584	0	0.000323979	0.00219143	0	0.000738397	0.000256677	0.0050277	0.000975729	0.00285705	0	0.00172361	0.000502955	0.000852061
k__Bacteria;p__Proteobacteria;c__Deltaproteobacteria;o__GMD14H09;f__;g__	0.0035461	0.000250229	0	0.00076052	0.000238133	0.000576435	0	0	0	0.000329017	0.00849831	0	0	0	0	0.000730476	0.000420826	0.00146507	0.000459317	0.00200831	0	0	0.000891413	0.00133089	0.00111069	0.000639046
k__Bacteria;p__Actinobacteria;c__Actinobacteria;o__Actinomycetales;f__Corynebacteriaceae;g__Corynebacterium	0.00371103	0.000717324	0.000323834	0.000320844	0	0.00115287	0.00240498	8.03654e-05	0.000873774	0.000564029	0.00338001	0.000815179	0	0.00120364	0.000423665	0.000623053	0.000370327	0.000703235	0.000337733	0.000637119	0.00125015	0.00128075	0	0.000479993	0.000419129	0.00117158
k__Bacteria;p__Chlorobi;c__SJA-28;o__;f__;g__	0	0.000650596	0.00069393	0.00205578	0.00151952	0	0	0.00109833	0.00328815	0	0	0.00452565	0.00102501	0.000684832	0.00114639	0.000214846	0.000875318	0.000515706	0.000932143	0	0	0.000459755	0.00350346	0	0	0
k__Bacteria;p__Verrucomicrobia;c__Verruco-5;o__WCHB1-41;f__RFP12;g__	0.0126794	0.000450413	0	0	0	0	0.00131522	0	0	0	0	0	0	0.00033204	0	0.00141798	0	0.000562588	0.00163463	0.00103878	0.000640322	0.00124791	0	0.000829079	0	0.000639046
k__Bacteria;p__Firmicutes;c__Erysipelotrichi;o__Erysipelotrichales;f__Erysipelotrichaceae;g__p-75-a5	0	0	0	0	0	0	0.000901866	0.00025449	0	0	0.00970546	0	0.000309885	0.000622575	0	0.000923837	0.000841652	0.00185185	0.000932143	0.00168975	0	0.000722472	0	0.00196361	0	0.00198104
k__Bacteria;p__Firmicutes;c__Bacilli;o__Bacillales;f__;g__	0	0.00100092	0.00113342	0.00245981	0.001202	0	0.00285591	0	0.0030812	0.000399521	9.65717e-05	0	0	0.0024903	0.00264168	0.0002793	0.00038716	0.00184013	0	0	0.000518356	0	0.00213525	0	0.000125739	0
k__Bacteria;p__Firmicutes;c__Clostridia;o__Clostridiales;f__Veillonellaceae;g__vadinHB04	0	0.00216865	0.00275259	0.000867468	0.00171229	0	0	0.000401827	0.00132216	0.0018566	0	0.00199578	0.000381397	0	0.00226786	0.000558599	0.00161597	0.000257853	0.00183727	0	0.000670814	0.000623953	0.00128529	0	0	0
k__Bacteria;p__Firmicutes;c__Clostridia;o__Clostridiales;f__Ruminococcaceae;g__Butyricicoccus	0	0	0	0.000926883	0.000646361	0.00322804	0	0.000656317	0	0	0	0	0.00107268	0	0.00107162	0.00109571	0.00144764	0.00109001	0.00162112	0.00229917	0.00225637	0.00137927	0	0.000479993	0.00138313	0.000724252
k__Bacteria;p__Bacteroidetes;c__Bacteroidia;o__Bacteroidales;f__Porphyromonadaceae;g__Macellibacteroides	0	0.000650596	0.00293764	0.00234097	0.000476266	0	0	0.000455404	0.00178204	0.00138657	0	0	0.000429072	0	0.00318995	0.000902353	0	0.000480544	0.000607919	0.000263158	0.000762288	0.00101803	0.00356565	0	0	0
k__Bacteria;p__Planctomycetes;c__Planctomycetia;o__B97;f__;g__	0	0.00183502	0.00233623	0.00240039	0.000374209	0	0	0.000629529	0.00140264	0.00211511	0	0.00132115	0.000691283	0.00118289	0.00201864	0	0.00055549	0.000527426	0.00113478	0.000207756	0	0	0.000684108	0.000523629	0	0
k__Bacteria;p__Proteobacteria;c__Alphaproteobacteria;o__Rhizobiales;f__;g__	0	0	0	0.00272123	0.00154219	0	0.00206678	0.000843837	0.00105773	0	0	0.000927618	0.000738957	0	0.00488461	0	0.00232296	0.000363338	0.000661956	0.000124654	0	0	0.00138895	0	0	0
k__Bacteria;p__Proteobacteria;c__Alphaproteobacteria;o__Caulobacterales;f__Caulobacteraceae;g__	0	0.00111769	0.00166543	0.000665455	0.00108861	0	0	0.000910808	0.00104623	0.000658034	0	0.00168658	0.00109652	0.00130741	0.00112147	0.000214846	0.00210413	0.000574308	0.000243168	0.000207756	0	0	0.000725569	0.000567264	0.00169747	0.000788156
k__Bacteria;p__Actinobacteria;c__Acidimicrobiia;o__Acidimicrobiales;f__C111;g__	0	0.000700642	0.00131847	0.000998182	0	0	0.00189768	0.00170107	0.00289725	0.000987051	0	0.000281096	0.00214536	0	0.00102178	0.000257815	0.00127931	0	0.0017427	0	0.00131114	0.000295557	0.000601186	0	0	0
k__Bacteria;p__Proteobacteria;c__Gammaproteobacteria;o__Pasteurellales;f__Pasteurellaceae;g__Pasteurella	0	0.000500459	0	0.000142597	0.000124736	0.00461148	0.000713977	0.000803654	0.000218444	0	0	0	0.000762795	0	0	0.00294339	0	0	0.000405279	0.00351801	0.000762288	0.00144494	0	0.00124362	0.000901127	0.00027692
k__Bacteria;p__Planctomycetes;c__Planctomycetia;o__Pirellulales;f__Pirellulaceae;g__A17	0	0.000216865	0.000416358	0.00162799	0.00111129	0	0.00163463	0.00144658	0.00229941	0.000399521	0	0.000393535	0.000762795	0.00244879	0.00226786	0	0.000824819	0.000949367	0.000526863	0.000110803	0.00125015	0	0	0.000567264	0	0
k__Bacteria;p__Proteobacteria;c__Betaproteobacteria;o__Burkholderiales;f__Comamonadaceae;__	0	0.00110101	0.00175796	0.000356494	0.00102057	0	0.00167221	0.00140639	0.00202348	0	0	0.00151792	0.00205001	0.000601822	0.000523351	0.000580084	0.00269329	0	0.000297205	0	0	6.56793e-05	0.000932874	0.000567264	0	0
k__Bacteria;p__Chlamydiae;c__Chlamydiia;o__Chlamydiales;f__Parachlamydiaceae;g__Parachlamydia	0	0.00148469	0.0010409	0	0	0	0	0.000589346	0.00240288	0.000705036	0.00637373	0	0.000381397	0.00251105	0	0.000494145	0.00252495	0	0.000513354	0	0	0	0	0	0	0
k__Bacteria;p__Firmicutes;c__Bacilli;o__Lactobacillales;f__Carnobacteriaceae;g__Trichococcus	0	0.000884144	0	0.00264994	0.000646361	0	0.00157827	0.00121888	0.000655331	0.000634533	0	0.00345748	0.00116803	0	0.00067288	0.000451176	0	0	0.00258028	0.000166205	0	0	0.00201086	0	0	0
k__Bacteria;p__Firmicutes;c__Clostridia;o__Clostridiales;f__Peptostreptococcaceae;__	0.00371103	0	0	0	0	0	0.000450933	0	0	0	0.00936746	0.00224877	0	0	0.000797488	0	0	0.00060947	0.000337733	0	0.00100622	0.000229878	0	0	0	0
k__Bacteria;p__Firmicutes;c__Clostridia;o__Clostridiales;f__Lachnospiraceae;g__Lachnospira	0.00523668	0	0	0.000308961	0	0	0	0.000321462	0.000402396	0.00133957	0.00183486	0	0.00035756	0	0.000971938	0.00210549	0.000622822	0.000480544	0.000378261	0.000623269	0.000823271	0	0.00076703	0.00102544	0.00111069	0
k__Bacteria;p__Proteobacteria;c__Gammaproteobacteria;o__Vibrionales;f__Vibrionaceae;g__Vibrio	0.00486558	0.000150138	0	4.75325e-05	0	0	0	0.000669712	0.000367905	0.00077554	0.00280058	0	0.0012157	0	0	0.00103126	0.000185163	0	0	0.000401662	0	0.00239729	0	0.00196361	0.000544868	0.00112898
k__Bacteria;p__Proteobacteria;c__Gammaproteobacteria;o__Enterobacteriales;f__Enterobacteriaceae;g__Klebsiella	0.00257711	0	0	0	0.0147642	0	0	0	0.000298923	0	0	0	0	0	0	0.000322269	0	0	0.000270186	0.000304709	0	0	0	0	0	0
k__Bacteria;p__Chloroflexi;c__Anaerolineae;o__Anaerolineales;f__Anaerolinaceae;g__	0	0	0.000532013	0.00341045	0.000737078	0	0.000563666	0.000428615	0.000183952	0	0	0.00252987	0.000405235	0	0.00518367	0.000300784	0.0017338	0.000257853	0.000270186	0	0.000640322	0.000459755	0	0	0	0.000362126
k__Bacteria;p__Planctomycetes;c__Planctomycetia;o__Pirellulales;f__Pirellulaceae;g__Pirellula	0	0	0.00194301	0.00125961	0.000215454	0	0.00184131	0.000241096	0.00192	0.000399521	0	0.000871398	0.000429072	0.00124515	0	0.000257815	0.00284478	0	0.00141848	0	0	0.000788151	0.000891413	0	0.000859215	0
k__Bacteria;p__Actinobacteria;c__Coriobacteriia;o__Coriobacteriales;f__Coriobacteriaceae;g__Collinsella	0	0.00115106	0	0	0	0	0.000394566	0.000200913	0	0	0	0.000365425	0.000190699	0	0	0.0013965	0.00072382	0.00134787	0.00109425	0.00307479	0	0.00311977	0	0.00253087	0	0.00181063
k__Bacteria;p__Firmicutes;c__Clostridia;o__Clostridiales;f__Veillonellaceae;g__	0.00445324	0.000250229	0.00157291	0	0.000260812	0.00276689	0	0	0.00144863	0	0	0.00073085	0	0	0	0	0.00201996	0.000644632	0.00120233	0.000138504	0	0	0.000932874	0.000458175	0	0.000468634
k__Bacteria;p__Planctomycetes;c__Phycisphaerae;o__WD2101;f__;g__	0	0	0.000994634	0.00111701	0	0	0.00124007	0.000629529	0.00102324	0.00131607	0	0.00165847	0.00102501	0	0	0	0.00132981	0	0.000607919	0	0	0.000328396	0.00516191	0.000327268	0	0
k__Bacteria;p__Synergistetes;c__Synergistia;o__Synergistales;f__Synergistaceae;g__vadinCA02	0	0.000266911	0.000786454	0.00076052	0.00105459	0	0.000526088	0.000897414	0.00224192	0.000517027	0	0.00337316	0.000643608	0.000684832	0.00102178	0	0.00126248	0	0.00098618	0	0	0.00101803	0.000269497	0	0	0
k__Bacteria;p__Proteobacteria;c__Gammaproteobacteria;o__Enterobacteriales;f__Enterobacteriaceae;g__Yersinia	0.0041646	0	0	0.00072487	0	0	0	0	0	0.000493525	0	0	0	0	0	0.000601568	0.000538657	0.000503985	0.000175621	0.00067867	0.000335407	0.00180618	0.0007463	0.000938168	0.00167652	0.00270529
k__Bacteria;p__Proteobacteria;c__Betaproteobacteria;o__Burkholderiales;f__Burkholderiaceae;g__Burkholderia	0.0052573	0	0.00390914	0.000891234	0	0.00311275	0	0	0	0	0.00173829	0.000815179	0	0	0	0	0	0.000269573	0	0	3.04915e-05	0	0	0	0	0
k__Bacteria;p__TM7;c__SC3;o__;f__;g__	0	0.000583869	0.00069393	0.000392143	0.000612342	0	0	0.000669712	0.0011727	0.000540528	0	0.00115249	0.000810469	0	0.001271	0.000945322	0	0.00192218	0.000891615	0	0.000762288	0.000459755	0.00225963	0.000567264	0	0.000255618
k__Bacteria;p__Firmicutes;c__Bacilli;o__Lactobacillales;f__Enterococcaceae;g__Vagococcus	0	0	0	0	0	0	0	0.000294673	0	0	0	0	0	0	0	0.00300784	0.00185163	0.000632911	0	0.00286704	0.00228686	0.00311977	0	0.000654536	0	0.00100117
k__Bacteria;p__Firmicutes;c__Clostridia;o__Clostridiales;f__Eubacteriaceae;g__Pseudoramibacter_Eubacterium	0	0	0.00124907	0.000736753	0.000941192	0	0.000225466	0.000937596	0.000471378	0.000470024	0	0	0.00071512	0.00118289	0	0.000171877	0.00328244	0.000562588	0.00122935	0	0.00219539	0.000459755	0.00039388	0	0	0.000383427
k__Bacteria;p__Proteobacteria;c__Alphaproteobacteria;o__Rhizobiales;f__Bradyrhizobiaceae;__	0	0.00393694	0	0	0.00198444	0	0	0.00105814	0	0.00329017	0	0	0	0	0	0.00163283	0	0.00155884	0.00203991	0	0	0	0	0	0	0
k__Bacteria;p__Verrucomicrobia;c__Verrucomicrobiae;o__Verrucomicrobiales;f__Verrucomicrobiaceae;g__	0	0.000450413	0.00117968	0.00118831	0.000192774	0	0.00154069	0.0025449	0.000712816	0.00133957	0	0	0.00162094	0.000643327	0.00137068	0.000773445	0	0	0	0	0.000579339	0.000426915	0.000787761	0	0	0
k__Bacteria;p__Proteobacteria;c__Alphaproteobacteria;o__Rhodobacterales;f__Rhodobacteraceae;__	0	0.000283593	0	0	0	0	0	0.000308067	0	0	0.0102849	0.002052	0	0	0.000647959	0	0.0017338	0	0	0	0	0	0	0	0	0
k__Bacteria;p__OD1;c__ABY1;o__;f__;g__	0	0	0.00157291	0.00364812	0	0	0	0	0.00163258	0.0018566	0	0.00126493	0	0.00163945	0	0	0.000471325	0.000480544	0	0	0	0	0.00257059	0	0	0
k__Bacteria;p__Fusobacteria;c__Fusobacteriia;o__Fusobacteriales;f__Leptotrichiaceae;g__Leptotrichia	0.00599951	0	0.000346965	0.000439675	0	0.00340097	0	0.000803654	0.000931259	0.000493525	0	0	0.000977331	0.00041505	0.000623037	0.000171877	0	0	0	0	0	0	0.00039388	0	0	0
k__Bacteria;p__Firmicutes;c__Bacilli;o__Lactobacillales;f__;g__	0	0	0	0	0	0.00121051	0.00082671	0.000187519	0	0	0	0	0.000238373	0	0	0.00126759	0.00055549	0.000773558	0.000932143	0.00290859	0.00137212	0.00302125	0	0.000894532	0	0.000766855
k__Bacteria;p__Firmicutes;c__Bacilli;o__Lactobacillales;f__Leuconostocaceae;g__Leuconostoc	0	0.000183502	0	0	0	0.000864653	0	0	0	0	0.00381458	0	0	0	0	0.0022344	0.000185163	0.0012541	0.000135093	0.00204986	0.000548847	0.00121507	0.000290228	0.00102544	0.000481998	0.000489935
k__Bacteria;p__Acidobacteria;c__BPC102;o__MVS-40;f__;g__	0	0.000216865	0.00178109	0.00162799	0.000283492	0	0	0.000803654	0	0.00077554	0	0	0.0012157	0.00049806	0.000922095	0.00023633	0.00153181	0.000949367	0.00020264	0	0	0	0.00356565	0	0	0
k__Bacteria;p__Firmicutes;c__Erysipelotrichi;o__Erysipelotrichales;f__Erysipelotrichaceae;g__	0.00581395	0.000183502	0.000740192	0.000487208	0	0	0.000732766	0	0	0	0.00338001	0	0	0	0	0.00023633	0.000403993	0.000632911	0	0.000166205	0.00115868	0	0	0.000327268	0	0
k__Bacteria;p__Proteobacteria;c__Betaproteobacteria;o__Rhodocyclales;f__Rhodocyclaceae;__	0	0	0.000647668	0.00231721	0.000544304	0	0	0.000187519	0.000448384	0	0	0.00238932	0	0.00041505	0.000149529	0	0.00109415	0.00110173	0.00183727	0.000498615	0.00225637	0	0.00037315	0	0	0
k__Bacteria;p__Firmicutes;c__Bacilli;o__Lactobacillales;f__Aerococcaceae;g__Facklamia	0	8.34098e-05	0.000485751	0	0	0.00351626	0	0.000174125	0	0	0.00362144	0.000309206	0.000381397	0	0	0.000193361	0	0.000375059	0.000216149	0.000720222	0.00158556	0.000853831	0	0.00109089	0	0.000596443
k__Bacteria;p__Firmicutes;c__Clostridia;o__Clostridiales;f__Lachnospiraceae;g__Anaerostipes	0	0	0.000277572	0.000522857	0.000850475	0.0044962	0	0.000817048	0	0	0	0.00148981	0.00100117	0	0.00318995	0.000365238	0.000488158	0	0	0.000235457	0	0.000459755	0	0	0	0
k__Bacteria;p__Proteobacteria;c__Alphaproteobacteria;o__Rhodobacterales;f__Rhodobacteraceae;g__Rhodobacter	0	0.00016682	0.000277572	0.00139032	0.000703059	0	0.000770344	0.000924202	0.000563354	0.00171559	0	0.00137737	0.000738957	0.00041505	0.00109655	0	0.0019358	0	0.00039177	0	0	0	0.0016999	0	0	0
k__Bacteria;p__Proteobacteria;c__Gammaproteobacteria;o__Xanthomonadales;f__Xanthomonadaceae;g__	0	0.000250229	0.0010409	0.00221026	0.00069172	0	0.00155948	0	0.000781798	0.00141007	0	0.00182713	0	0	0.000523351	0	0.000521824	0	0.000580901	0	0	0	0.00265351	0	0	0
k__Bacteria;p__Chlamydiae;c__Chlamydiia;o__Chlamydiales;f__Parachlamydiaceae;g__Neochlamydia	0.00589642	0.00150138	0	0	0.000816456	0	0	0	0	0.000822542	0	0	0	0.000767842	0.00154513	0	0.00100998	0.000738397	0	0	0	0	0.000932874	0	0	0
Unassigned;__;__;__;__;__	0	0.000517141	0.00127221	0	0	0.000288218	0	0	0	0	0	0	0	0	0.0017445	0.000623053	0.000403993	0.000961088	0.00136444	0.00232687	0.000884254	0.00177334	0	0.000436357	0.000461042	0.000937267
k__Bacteria;p__Proteobacteria;c__Deltaproteobacteria;o__Bdellovibrionales;f__Bdellovibrionaceae;g__Bdellovibrio	0	0	0	0.000677338	0	0	0.000488511	0.000308067	0.00106922	0.00112806	0	0.000899508	0.000476747	0.000892357	0.0026666	0	0.00201996	0	0.0013104	0	0	0.00114939	0.00076703	0	0	0
k__Bacteria;p__Firmicutes;c__Clostridia;o__Clostridiales;f__Peptostreptococcaceae;g__	0.00680356	0.00111769	0.00069393	0.0011289	0.000317511	0	0	0.000267885	0.00158659	0	0	0	0.00035756	0	0	0	0.000757486	0	0	0	0	0	0	0.000479993	0	0
k__Bacteria;p__Firmicutes;c__Clostridia;o__OPB54;f__;g__	0	0.00121778	0.000508882	0.00130714	0.000215454	0	0	0.000776865	0	0	0	0.00073085	0.000977331	0	0.00234262	0	0.000622822	0.00167604	0.000526863	0	0.00152458	0	0.00107799	0	0	0
k__Bacteria;p__Planctomycetes;c__Planctomycetia;o__Gemmatales;f__Gemmataceae;g__Gemmata	0	0.000734006	0	0.00210331	0.000782437	0	0	0.000361644	0.00131066	0	0	0	0	0.00066408	0.000573194	0.000730476	0.00277745	0.000773558	0.00118882	0	0.00149408	0	0	0	0	0
k__Bacteria;p__Bacteroidetes;c__Flavobacteriia;o__Flavobacteriales;f__[Weeksellaceae];g__Chryseobacterium	0	0.00230211	0	0.000962533	0	0.00576435	0.0003382	0.000267885	9.19762e-05	0.000235012	0	0	0.000262211	0	0	0.000429692	0	0	0	0.000193906	0.000731797	0.000853831	0.000435341	0.000239997	0	0.000191714
k__Bacteria;p__Proteobacteria;c__Alphaproteobacteria;o__RF32;f__;g__	0.00736022	0	0	0.00137844	0	0	0	0.00060274	0	0	0	0.00123682	0.000476747	0.00066408	0.000448587	0.000322269	0	0	0	0.000124654	0	0	0	0.000414539	0	0
k__Bacteria;p__Bacteroidetes;c__Sphingobacteriia;o__Sphingobacteriales;f__;g__	0	0.00110101	0	0	0.000521625	0	0	0.000870625	0.00119569	0.00103405	0	0	0.00104884	0.000954614	0.00099686	0	0.00126248	0.0003985	0.000932143	0	0.00195146	0	0.0007463	0	0	0
k__Bacteria;p__Firmicutes;c__Clostridia;o__Clostridiales;f__Veillonellaceae;g__Veillonella	0	0.000233547	0.00111029	0.000926883	0	0	0	0	0	0.000352518	0	0	0	0	0	0.00219143	0.00126248	0.000820441	0.000135093	0.00157895	0.00158556	0.00144494	0	0	0.00106878	0.00027692
k__Bacteria;p__Chloroflexi;c__TK17;o__mle1-48;f__;g__	0	0	0	0.000950649	0.000521625	0	0.00174736	0.000281279	0	0.000681535	0	0.00210822	0.000500584	0.000456555	0.000697802	0	0.000252495	0.00100797	0.000810559	0	0.00158556	0	0.00130602	0	0	0
Low Abundant*	0.057521	0.0729836	0.0857467	0.134838	0.0775974	0.0741296	0.0899987	0.076749	0.10852	0.058471	0.046113	0.0898103	0.0718934	0.0780708	0.113119	0.05369	0.104685	0.085865	0.0915932	0.0428809	0.0809245	0.0542183	0.107882	0.0280796	0.011086	0.0234104
*Genera with global relative abundance below 0.5% are summed as low abundant
