# Supplementary material for: Intensive antibiotic treatment of sows with parenteral crystalline ceftiofur and tulathromycin alters the composition of the nasal microbiota of their offspring
Source: Vet Res. 2023 Nov 24;54:112. doi: 10.1186/s13567-023-01237-y (PMC10675909; doi:10.1186/s13567-023-01237-y)
Supplement: Supplementary file 3 — Additional file 3 Relative abundance of the genera from nasal microbiota of the piglets included in this study including only the ASVs present in the farm core-microbiota (see methods). Non-treated piglets born to ceftiofur + tulathromycin treated sows (CTsowNpiglet); ceftiofur treated piglets born to ceftiofur + tulathromycin treated sows (CTsowCpiglet); non-treated piglets born to ceftiofur treated sows (CsowNpiglet). Genera with global relative abundance below 0.5% are summed as low abundant. [file 13567_2023_1237_MOESM3_ESM.xlsx]

## Sheet: Sheet1
Additional File 3. Relative abundance of the genera from nasal microbiota of the piglets included in this study including only the ASVs present in the farm core-microbiota (see methods).
Genus	CTsowNpiglet							CTsowCpiglet								CsowNpiglet
	(non-treated piglets born to ceftiofur + tulathromycin treated sows)							(ceftiofur treated piglets born to ceftiofur + tulathromycin treated sows)								(non-treated piglets born to ceftiofur treated sows)
k__Bacteria;p__Bacteroidetes;c__Bacteroidia;o__Bacteroidales;f__Prevotellaceae;g__Prevotella	0.241727	0.083747	0.0911213	0.0818374	0.105457	0.0630168	0.0547426	0.103137	0.0661569	0.0964506	0.123194	0.223861	0.151006	0.115424	0.0628077	0.137741	0.096863	0.100225	0.111176	0.0993242	0.149391	0.113138	0.103549	0.100187	0.0868022	0.116535
k__Bacteria;p__Proteobacteria;c__Gammaproteobacteria;o__Pseudomonadales;f__Moraxellaceae;g__Acinetobacter	0.0040526	0.143732	0.0102138	0.243796	0.152014	0.192663	0.143324	0.190343	0.100042	0.175772	0.218043	0	0.201157	0.234673	0.10532	0.0556517	0.024142	0.0349345	0.0225538	0.214714	0.0158072	0.00938423	0.00682281	0.025275	0.157874	0.0635945
k__Bacteria;p__Firmicutes;c__Bacilli;o__Lactobacillales;f__Streptococcaceae;g__Streptococcus	0.0610222	0.117541	0.136864	0.00554382	0.0127761	0.0260095	0.102822	0.0175727	0.0637014	0.0182099	0.0411556	0.0482665	0.011849	0.0407647	0.0594452	0.0423725	0.159922	0.109311	0.115184	0.0327681	0.109614	0.0636862	0.0525024	0.11545	0.059374	0.0890323
k__Bacteria;p__Firmicutes;c__Clostridia;o__Clostridiales;f__Ruminococcaceae;g__	0.0455407	0.045517	0.0511418	0.0223073	0.0374621	0.0325118	0.0405017	0.0338315	0.0114354	0.0458333	0.0297084	0.00781781	0.0636539	0.0163318	0.0104479	0.0906603	0.0767037	0.0552895	0.0623491	0.026138	0.0791008	0.064108	0.0744269	0.0779567	0.0417877	0.0757604
k__Bacteria;p__Bacteroidetes;c__Bacteroidia;o__Bacteroidales;f__;g__	0.0244322	0.0256627	0.0145181	0.0744456	0.0573841	0.0486473	0.0384113	0.0610938	0.0271503	0.0635802	0.0283456	0.0365058	0.0424359	0.0539857	0.0260598	0.0550078	0.0353034	0.0445133	0.029122	0.0818564	0.0399067	0.0483973	0.0343221	0.0400822	0.0465473	0.0421382
k__Bacteria;p__Firmicutes;c__Clostridia;o__Clostridiales;f__Lachnospiraceae;g__	0.0729759	0.0186926	0.0416575	0.0385428	0.0647466	0.0388537	0.0228639	0.0451634	0.0235022	0.0189815	0.0387026	0.082189	0.00220446	0.01186	0.0246187	0.0533983	0.0505949	0.03909	0.0393606	0.0406732	0.0588235	0.0450232	0.0423514	0.054052	0.0347693	0.0528664
k__Bacteria;p__Proteobacteria;c__Gammaproteobacteria;o__Pseudomonadales;f__Moraxellaceae;__	0.00749293	0.0201711	0.162034	0.0294351	0	0	0.00796969	0.01281	0.139189	0.112346	0.0125375	0.0381373	0	0.00524951	0.138585	0.00321919	0.00639198	0.0697986	0.0127016	0.0365931	0.030254	0.0607339	0.00977659	0.0186137	0.0717974	0.0248479
k__Bacteria;p__Bacteroidetes;c__Bacteroidia;o__Bacteroidales;f__Bacteroidaceae;g__Bacteroides	0.0517216	0.00728694	0.00926534	0.0447466	0.0400606	0.0762623	0.0444212	0.0594515	0.0253964	0.0546296	0.0294358	0.0169273	0.0507027	0.0510045	0.0300228	0.0420909	0.0206756	0.0209184	0.0259828	0.0710187	0.0116611	0.015078	0.0256688	0.0267976	0.0487254	0.043576
k__Bacteria;p__Proteobacteria;c__Gammaproteobacteria;o__Pasteurellales;f__Pasteurellaceae;g__Haemophilus	0.00478148	0.00485796	0.00787919	0	0	0	0	0	0.00708573	0	0.0436086	0	0	0.00907323	0.0116489	0.00502998	0.0549956	0.0272574	0.178885	0	0	0.0973218	0.316637	0.00898329	0.0191997	0.00376037
k__Bacteria;p__Firmicutes;c__Clostridia;o__Clostridiales;__;__	0.00734715	0.0356954	0.00999489	0.0329989	0.0554353	0.0492896	0.0266527	0.0262769	0.0209064	0.0334877	0.0468793	0.0493542	0.0490493	0.0567725	0.022337	0.0217295	0.0157833	0.0155656	0.0111079	0.0237154	0.0168437	0.0190848	0.0106919	0.0140459	0.0297677	0.0168111
k__Bacteria;p__Firmicutes;c__Clostridia;o__Clostridiales;f__;g__	0.042042	0.0300982	0.0204275	0.032075	0.0413599	0.029943	0.0245623	0.0247988	0.0113652	0.0253086	0.0436086	0.0258328	0.0176357	0.0523007	0.00876666	0.0348879	0.0230357	0.0342302	0.0207186	0.0221854	0.0259782	0.0223534	0.0124392	0.0220776	0.0398516	0.0277235
k__Bacteria;p__Spirochaetes;c__Spirochaetes;o__Spirochaetales;f__Spirochaetaceae;g__Treponema	0.0371439	0.0223888	0.0480047	0.0161035	0.0413599	0.0219957	0.0148942	0.0144523	0.00785744	0.00787037	0.0196239	0.017947	0.0509782	0.0194426	0.00588447	0.0518289	0.0345167	0.0335258	0.0326475	0.0372307	0.0340114	0.0413328	0.0291634	0.0289292	0.0197644	0.0247742
k__Bacteria;p__Firmicutes;c__Clostridia;o__Clostridiales;f__Ruminococcaceae;g__Ruminococcus	0	0.0117225	0.0221784	0.0175554	0.0218709	0.00883038	0.0155474	0.0226638	0	0.0364198	0.0267103	0.0367777	0.0305869	0.0058976	0	0.0585892	0.0466123	0.0469784	0.0409543	0.0110927	0.0423685	0.0417545	0.0374423	0.0504358	0.0287189	0.0470783
k__Bacteria;p__Firmicutes;c__Clostridia;o__Clostridiales;f__Clostridiaceae;g__Clostridium	0.00720138	0.024501	0.00547166	0.0399947	0.0580338	0.0260095	0.029527	0.0412219	0.0286235	0.0427469	0.0193513	0.00584636	0.0556627	0.0521063	0.0250991	0.0145668	0.00690825	0.0142978	0.00671303	0.0485784	0.00615444	0.0109658	0.0032866	0.00784135	0.0347693	0.016
k__Bacteria;p__Proteobacteria;c__Gammaproteobacteria;o__Enterobacteriales;f__Enterobacteriaceae;__	0.00956296	0.0243954	0.0150288	0.107841	0.0175401	0.0876616	0.0513457	0.0259484	0.0169777	0.020216	0	0.0156356	0.0137779	0.0318859	0.019695	0.00832964	0.00221261	0.00887449	0.0123153	0.00943517	0.0198238	0.0189793	0.0033698	0.0118381	0.0333172	0.00892166
k__Bacteria;p__Proteobacteria;c__Gammaproteobacteria;o__Enterobacteriales;f__Enterobacteriaceae;g__Escherichia	0.0276976	0.0264019	0.0116729	0.00448786	0.0138588	0.0324316	0.0114973	0.0096896	0.144521	0.012037	0.0149905	0.0111489	0.0179113	0.00531432	0.149273	0.00663957	0.00636739	0.00760671	0.00574713	0.00510009	0.0110132	0.00411219	0.0032866	0.0116098	0.0036302	0.00530876
k__Bacteria;p__Firmicutes;c__Bacilli;o__Lactobacillales;f__Lactobacillaceae;g__Lactobacillus	0.00414006	0.0367515	0.0281608	0.0105597	0.00844521	0.023842	0.0305722	0.0203646	0.024344	0.0123457	0.032979	0.0102651	0.0170846	0.0131562	0.0222169	0.0143656	0.0192743	0.0157769	0.0201391	0.00178503	0.0202125	0.0214045	0.0109831	0.034677	0.011778	0.0180645
k__Bacteria;p__Firmicutes;c__Clostridia;o__Clostridiales;f__Lachnospiraceae;g__Roseburia	0.0229161	0.0115112	0.0060553	0.0128036	0.0443915	0.0231195	0.02208	0.0497619	0.0170478	0.0433642	0.0070864	0.0292318	0.00771562	0.0262476	0.0162123	0.0092954	0.00149966	0.0126778	0.00473293	0.0117302	0.00453485	0.0287853	0.00420186	0.00373035	0.0200871	0.008
k__Bacteria;p__Firmicutes;c__Clostridia;o__Clostridiales;f__Clostridiaceae;g__	0.0123327	0.0390749	0.017947	0.0167635	0.0116934	0.015413	0.0128038	0.0285761	0.0159254	0.00354938	0.0149905	0.0203263	0.0206669	0.0144524	0.0159721	0.0138023	0.0199872	0.0137343	0.01898	0.0260105	0.0200181	0.0100169	0.0130632	0.0216589	0.0140368	0.0141198
k__Bacteria;p__Firmicutes;c__Clostridia;o__Clostridiales;f__Ruminococcaceae;g__Oscillospira	0.00399429	0.0201711	0.00941125	0.0030359	0.00757904	0.00577988	0.0181604	0.0139596	0.016206	0.0149691	0.00136277	0.0125765	0.00633783	0.00317563	0.0138105	0.0326747	0.0313698	0.0314833	0.0325992	0.0113477	0.0338171	0.0278364	0.0240879	0.0337635	0.0100839	0.0214562
k__Bacteria;p__Proteobacteria;c__Gammaproteobacteria;o__Pseudomonadales;f__Moraxellaceae;g__Moraxella	0.0021575	0.0512198	0.0782082	0.00343189	0	0.000401381	0.0359289	0	0.0420934	0.00324074	0.0179886	0.0124405	0.00275558	0.0112119	0.034226	0.00173031	0.0105468	0.0133117	0.00666473	0	0.00421094	0.00822438	0.00474269	0.0363138	0.00580833	0.00733641
k__Bacteria;p__Firmicutes;c__Clostridia;o__Clostridiales;f__Lachnospiraceae;g__Coprococcus	0.0137905	0.0145739	0.013132	0.00805174	0.0106107	0.0277755	0.0169846	0.0108392	0.0258875	0.0317901	0.0291633	0.0010877	0.0289336	0.00836034	0.0277411	0.00659933	0.00892418	0.00535287	0.00724428	0.00854265	0.00991189	0.0111767	0.00349461	0.00997297	0.00153275	0.00943779
k__Bacteria;p__Bacteroidetes;c__Bacteroidia;o__Bacteroidales;f__[Paraprevotellaceae];g__[Prevotella]	0.0537625	0.00432992	0.0129861	0.00976769	0	0.0176608	0.0271753	0.0144523	0.00196436	0.0149691	0.00381575	0.0294358	0.00992009	0.0136099	0.00264201	0.00945636	0.00835874	0.0142274	0.00709939	0.00867015	0.00932884	0.0209827	0.0099014	0.012942	0.0165376	0.0114286
k__Bacteria;p__Firmicutes;c__Clostridia;o__Clostridiales;f__Lachnospiraceae;__	0.0541415	0.0125673	0.00430437	0.00646779	0	0.00329132	0.00156781	0.0100181	0.00617371	0.00570988	0.0114473	0.0131883	0	0	0.00444338	0.0229367	0.0217081	0.0169038	0.0175794	0.0103277	0.0239699	0.00305778	0.0143945	0.0295002	0.0159729	0.0158525
k__Bacteria;p__Firmicutes;c__Clostridia;o__Clostridiales;f__Clostridiaceae;g__SMB53	0.00588938	0.019643	0.011527	0.00818374	0	0.00866982	0.03815	0	0.0188719	0.0162037	0.00872172	0.0135962	0	0.0143876	0.0281014	0.00845036	0.0151195	0.0206367	0.0121221	0.00663012	0.0155481	0.00864614	0.0129384	0.0161014	0.00645369	0.0107281
k__Bacteria;p__Bacteroidetes;c__Bacteroidia;o__Bacteroidales;f__S24-7;g__	0.0235867	0	0.000583643	0.00805174	0	0	0.00574863	0	0.0150133	0	0.0166258	0.0197825	0.0110223	0.00544394	0.0146511	0.024667	0.0137182	0.0204254	0.0145851	0.0127502	0.0211842	0.0151835	0.0105254	0.015302	0.0175056	0.0177327
k__Bacteria;p__Firmicutes;c__Clostridia;o__Clostridiales;f__Veillonellaceae;g__Phascolarctobacterium	0.0158605	0.010772	0.00693077	0.00659979	0.00822867	0	0.0101907	0.0121531	0.00448997	0	0	0.0360979	0.0173602	0.0103694	0.00372283	0.009899	0.0171354	0.0131004	0.0148266	0.00535509	0.0175564	0.0178195	0.0112327	0.0209356	0.00976121	0.0138986
k__Bacteria;p__Firmicutes;c__Clostridia;o__Clostridiales;f__Ruminococcaceae;g__Faecalibacterium	0.0344908	0.0054916	0.00693077	0.00910771	0.022304	0.0105162	0.0107134	0	0.00883962	0.00617284	0.01281	0.017879	0.00936897	0.00777706	0.00756575	0.00659933	0.00120464	0.0119031	0.0010142	0.0105827	0.0075149	0.0388022	0.00208013	0.00266454	0.0191997	0.00641475
k__Bacteria;p__Firmicutes;c__Bacilli;o__Bacillales;f__Staphylococcaceae;g__Staphylococcus	0.00580192	0.0187982	0.0145911	0.00290391	0.00433088	0.0101148	0.0292657	0	0.00757682	0.00339506	0.00599618	0.0152277	0	0.00848995	0.00912694	0.00756509	0.0192497	0.0159177	0.0135227	0	0.0130863	0.0102278	0.00911095	0.0106201	0.00863182	0.0108387
k__Bacteria;p__Proteobacteria;c__Gammaproteobacteria;o__Aeromonadales;f__Succinivibrionaceae;g__Succinivibrio	0	0	0.0067119	0.00475185	0	0.00594044	0.00653253	0.0226638	0.00175389	0	0	0.0245411	0.00688895	0.00823072	0.0014411	0.0175848	0.0164716	0.0150725	0.0182073	0.00306005	0.0161959	0.0056938	0.0219245	0.0134749	0.00726041	0.0220461
k__Bacteria;p__Firmicutes;c__Clostridia;o__Clostridiales;f__Veillonellaceae;g__Anaerovibrio	0.0117788	0.005386	0.00109433	0.00237592	0.00671286	0.00232801	0.00444212	0.00279192	0.0111548	0.00216049	0.015263	0	0.0112979	0.015943	0.0116489	0.0213673	0.0126856	0	0.00748575	0.0195078	0.0142524	0.0111767	0.013604	0.0184234	0.0047596	0.0160737
k__Bacteria;p__Firmicutes;c__Clostridia;o__Clostridiales;f__Christensenellaceae;g__	0	0.0126729	0	0.00290391	0.00866176	0.0103556	0.00261301	0.00361307	0.0104532	0.00354938	0.00654129	0.0225017	0.0206669	0.0140635	0.00984748	0.0140839	0.0109401	0.0102831	0.0115425	0.0058651	0.00958798	0.00548292	0.0102758	0.0119523	0.0036302	0.0169954
k__Bacteria;p__Actinobacteria;c__Actinobacteria;o__Actinomycetales;f__Micrococcaceae;g__Rothia	0.00192425	0.0294646	0.0570511	0	0	0.0033716	0.0109747	0.0119888	0.0110846	0.00601852	0.0133551	0.00985724	0	0.00382372	0.00852648	0.00193151	0.00678533	0.00352162	0.00178692	0.00663012	0.00453485	0.00506116	0.00257936	0.00403487	0	0.00125346
k__Bacteria;p__Firmicutes;c__Bacilli;o__Turicibacterales;f__Turicibacteraceae;g__Turicibacter	0	0.00359066	0	0.0102957	0.00822867	0.00746568	0.0224719	0.0220069	0.0049109	0.00524691	0.010357	0	0	0.00667531	0.0068452	0.00873204	0.00454814	0.00387379	0.00589201	0.0277955	0.00997668	0.00421763	0.00270416	0.00837425	0.00427557	0.00700461
k__Bacteria;p__Firmicutes;c__Clostridia;o__Clostridiales;f__Lachnospiraceae;g__Dorea	0.0378437	0.0129898	0	0.0125396	0.00389779	0.00754596	0.00169846	0.00525538	0.00413919	0.00709877	0.00626874	0	0	0.00142579	0.00456347	0.00708221	0.0058757	0.00788843	0.00651985	0	0.00414615	0.0125474	0.00540833	0.0074607	0.00161342	0.00803687
k__Bacteria;p__Firmicutes;c__Erysipelotrichi;o__Erysipelotrichales;f__Erysipelotrichaceae;g__[Eubacterium]	0	0	0.00817101	0	0.0101776	0.0033716	0	0.00180654	0.00252561	0	0	0.00475867	0	0	0	0.0140035	0.0168404	0.018735	0.0113494	0.0105827	0.0104949	0.00716997	0.0104422	0.0132085	0.0041949	0.016553
k__Bacteria;p__Firmicutes;c__Clostridia;o__Clostridiales;f__Ruminococcaceae;__	0.0127701	0.000844862	0.0105056	0.00224393	0.00563014	0	0	0.00476269	0.00526168	0.0131173	0.00327065	0	0	0.0133506	0.00696529	0.008893	0.00612155	0.0119031	0.00555395	0	0.00868101	0	0.00528352	0.00894522	0.00629235	0.0103594
k__Bacteria;p__Firmicutes;c__Clostridia;o__Clostridiales;f__[Mogibacteriaceae];g__	0	0.000633647	0.0106515	0	0.00498051	0.00433491	0.00653253	0.0159304	0.00280623	0	0	0	0.00606228	0	0.00348265	0.0055531	0.0117022	0.00936752	0.00661644	0.00522759	0.0108189	0.0127583	0.00561634	0.00848845	0.0107293	0.00763134
k__Bacteria;__;__;__;__;__	0.00454824	0.00612525	0	0.0143875	0.0298831	0.021514	0	0.0175727	0.00280623	0	0.00817661	0.00618627	0.00909341	0.012897	0.001321	0.000885276	0	0	0	0.00242254	0.00142524	0	0	0.000266454	0.00459826	0.00331797
k__Bacteria;p__;c__;o__;f__;g__	0.00131199	0	0	0.0141235	0.0212213	0.00586016	0.00287431	0	0.00308685	0.0111111	0.010357	0.0135282	0.0104712	0	0.00420319	0	0.000319599	0.00366249	0.000144886	0.0128777	0	0	0.000748846	0	0	0.00206452
k__Bacteria;p__Firmicutes;c__Clostridia;o__Clostridiales;f__Lachnospiraceae;g__[Ruminococcus]	0.00725969	0	0	0	0.0114768	0	0	0.00197077	0.00210467	0	0	0	0.0154312	0	0.00228173	0.00772605	0.00961255	0.0114805	0.0050227	0.00293255	0.00369267	0	0.00361942	0.00799361	0.00500161	0.0156313
k__Bacteria;p__Proteobacteria;c__Deltaproteobacteria;o__Desulfovibrionales;f__Desulfovibrionaceae;g__Desulfovibrio	0	0.00496357	0	0.0224393	0.0116934	0	0.00195976	0.00246346	0.00834853	0.0154321	0	0.00788579	0	0.00447181	0.0082863	0.00329967	0.00282722	0.0023947	0.000531247	0	0.00103654	0.000948967	0.000956858	0.00175098	0	0.00376037
k__Bacteria;p__Proteobacteria;c__Epsilonproteobacteria;o__Campylobacterales;f__Campylobacteraceae;g__Campylobacter	0.00486895	0.00264019	0	0	0.00498051	0	0	0.00344884	0.000841869	0.00354938	0.00381575	0.025153	0	0	0.00168128	0.00627741	0.00137673	0.00401465	0.00178692	0.00650261	0.0104302	0.00253058	0.0032866	0.00232195	0.00209745	0.00114286
k__Bacteria;p__Bacteroidetes;c__Bacteroidia;o__Bacteroidales;f__Porphyromonadaceae;g__Parabacteroides	0	0.00359066	0	0	0.00216544	0.00305049	0.00966815	0.00164231	0.00294654	0	0.00599618	0.00876954	0	0.00479585	0	0.00780653	0.00617071	0.0023947	0.000579542	0.00216754	0.00155481	0	0.000624038	0.00414906	0.00411423	0.00737327
k__Bacteria;p__Bacteroidetes;c__Bacteroidia;o__Bacteroidales;f__RF16;g__	0	0.000528039	0.0013132	0	0	0	0	0	0	0	0	0	0	0.004407	0	0.00543238	0.00858	0.00450768	0.00748575	0	0.0105597	0.0105441	0.00287057	0.00711812	0.00177477	0.0113917
k__Bacteria;p__Firmicutes;c__Clostridia;o__Clostridiales;f__Ruminococcaceae;g__Butyricicoccus	0	0	0.0040855	0.00752376	0	0.00626154	0	0.00706191	0.00343763	0	0	0	0	0	0.00540411	0.00482878	0.00408103	0.005212	0.0020284	0	0.00142524	0.00695909	0.00141449	0.0019413	0.00693772	0.00342857
k__Bacteria;p__Proteobacteria;c__Betaproteobacteria;o__Burkholderiales;f__Alcaligenaceae;g__Sutterella	0	0.00528039	0	0	0.00996102	0	0.00235171	0.00164231	0.00252561	0	0.00272554	0	0.00220446	0	0.00300228	0.00164983	0.00113089	0.00662065	0	0.00484508	0.00466442	0	0.00120647	0.000190324	0.00330752	0.00232258
k__Bacteria;p__Firmicutes;c__Erysipelotrichi;o__Erysipelotrichales;f__Erysipelotrichaceae;g__p-75-a5	0	0	0	0	0	0	0.00627123	0	0.00133296	0.00462963	0	0.0136642	0	0	0.00156119	0.00277655	0.00299931	0	0.00106249	0	0.00583053	0	0.00386904	0.00163679	0.00403356	0.00582488
k__Bacteria;p__Firmicutes;c__Bacilli;o__Lactobacillales;f__Aerococcaceae;g__Aerococcus	0	0	0.0047421	0	0	0	0	0.002135	0.00210467	0	0	0.00441876	0	0.000777706	0.00252192	0.000764557	0.00892418	0.00225384	0.00420168	0	0.00511791	0.00253058	0.0016641	0.00388261	0	0.00232258
k__Bacteria;p__Proteobacteria;c__Alphaproteobacteria;o__RF32;f__;g__	0.0104085	0	0	0	0	0.00931203	0	0.00295615	0.00315701	0.00493827	0	0	0.0121246	0	0.00240183	0	0.000221261	0	0	0	0.00123089	0	0	0.000570972	0	0
k__Bacteria;p__Deferribacteres;c__Deferribacteres;o__Deferribacterales;f__Deferribacteraceae;g__Mucispirillum	0	0	0	0.00448786	0	0	0.00391952	0	0.00757682	0	0	0	0.00496004	0	0.0082863	0	0.00108172	0.00295816	0	0.0058651	0	0.00453395	0	0	0	0
k__Bacteria;p__Firmicutes;c__Clostridia;o__Clostridiales;f__Veillonellaceae;g__Megasphaera	0.00145777	0.00422431	0.00335595	0	0	0.00786706	0.00104521	0	0	0	0.00327065	0	0.00303114	0.00375891	0	0.00213271	0.00245845	0	0.000965904	0.00229504	0.00149002	0.00137073	0	0.00118001	0.00201678	0.00154839
k__Bacteria;p__Verrucomicrobia;c__Verrucomicrobiae;o__Verrucomicrobiales;f__Verrucomicrobiaceae;g__Akkermansia	0	0	0	0	0.00584669	0.00248856	0	0.00476269	0	0	0.00599618	0	0.00551116	0.000712897	0	0.00173031	0.000835874	0.00218341	0.00169033	0	0.00213786	0.00158161	0.00149769	0.00125614	0.00121007	0.00206452
k__Bacteria;p__Bacteroidetes;c__Flavobacteriia;o__Flavobacteriales;f__[Weeksellaceae];__	0	0.00559721	0.0047421	0	0.0054136	0.00192663	0.00823099	0	0.00280623	0	0.00245298	0	0	0.00181465	0.00252192	0	0.000344183	0	0	0	0.00103654	0	0	0.000494842	0	0.000921659
k__Bacteria;p__Firmicutes;c__Erysipelotrichi;o__Erysipelotrichales;f__Erysipelotrichaceae;g__	0.00822181	0.00116169	0	0	0.00692941	0.00329132	0.00509537	0	0	0	0	0.00475867	0	0	0	0	0.000295014	0.00267643	0	0	0.000971754	0	0	0.000418713	0.00193611	0.00199078
k__Bacteria;p__Tenericutes;c__Mollicutes;o__RF39;f__;g__	0	0.00147851	0.00831692	0	0	0	0.00248236	0	0	0	0.00327065	0	0	0	0	0.000241439	0.000442521	0.00112692	0	0.00484508	0	0	8.32051e-05	0.000494842	0.00250081	0
k__Bacteria;p__Proteobacteria;c__Gammaproteobacteria;o__Pseudomonadales;f__Moraxellaceae;g__Enhydrobacter	0	0	0	0	0	0.00272939	0.00130651	0.00903268	0.00350779	0	0	0	0.00248002	0	0.00192146	0.00321919	0	0	0	0	0.000453485	0	0	0	0	0
k__Bacteria;p__Tenericutes;c__Mollicutes;o__Mycoplasmatales;f__Mycoplasmataceae;g__Mycoplasma	0	0	0	0.00448786	0.00411434	0	0.00744709	0	0	0.00354938	0	0	0	0	0	0	0	0	0	0	0.00071262	0	0.000374423	0.000190324	0	0.000368664
k__Bacteria;p__Firmicutes;c__Clostridia;o__Clostridiales;f__Lachnospiraceae;g__Clostridium	0	0.000739254	0.00269935	0	0	0	0	0	0	0	0	0	0	0	0	0.000804797	0.00272888	0	0	0	0	0.00274146	0.00178891	0.00308325	0	0.00265438
k__Bacteria;p__Proteobacteria;c__Betaproteobacteria;o__Burkholderiales;f__Comamonadaceae;g__Delftia	0	0.00359066	0	0	0	0	0.00261301	0.0059123	0	0	0	0	0	0	0	0	0.000295014	0	0	0	0.00110132	0	0	0	0	0
k__Bacteria;p__Tenericutes;c__Mollicutes;o__Anaeroplasmatales;f__Anaeroplasmataceae;g__Anaeroplasma	0	0	0	0	0	0	0	0	0.00049109	0	0	0.00659415	0	0	0	0	0	0	0	0	0	0.00453395	0	0.00110388	0	0
k__Bacteria;p__Proteobacteria;c__Deltaproteobacteria;o__Desulfovibrionales;f__Desulfovibrionaceae;g__	0	0	0	0	0	0.00746568	0	0	0	0	0	0	0	0	0	0	0.000368768	0	0	0	0.00168437	0	0.000707243	0	0	0.000258065
k__Bacteria;p__Bacteroidetes;c__Bacteroidia;o__Bacteroidales;f__p-2534-18B5;g__	0	0.00327384	0	0	0	0	0	0	0.00049109	0	0	0	0	0	0.000840639	0.000845036	0.0012784	0	0	0	0.00142524	0	0	0.00106581	0.000403356	0.000221198
k__Bacteria;p__Bacteroidetes;c__Bacteroidia;o__Bacteroidales;f__[Paraprevotellaceae];g__	0	0	0	0	0	0	0	0	0	0	0	0	0	0	0	0.000563358	0.00105713	0	0.000482952	0	0.00168437	0	0.000624038	0.00137033	0.000322685	0.00140092
k__Bacteria;p__Proteobacteria;c__Betaproteobacteria;o__Neisseriales;f__Neisseriaceae;g__	0	0	0.00554461	0	0.00108272	0	0	0	0	0	0	0	0	0	0	0	0	0	0	0	0	0	0	0	0	0
k__Bacteria;p__Firmicutes;c__Clostridia;o__Clostridiales;f__Lachnospiraceae;g__Ruminococcus	0	0	0	0	0	0.00280967	0	0	0	0	0	0	0	0.00252754	0	0	0	0	0	0	0	0	0	0	0	0
k__Bacteria;p__Firmicutes;c__Clostridia;o__Clostridiales;f__Lachnospiraceae;g__Bacteroides	0	0	0	0	0	0	0	0	0	0	0	0	0	0.00155541	0	0	0	0	0	0	0	0	0	0	0.00290416	0
k__Bacteria;p__TM7;c__TM7-3;o__CW040;f__F16;g__	0	0	0	0	0	0	0	0	0	0	0	0	0	0	0	0	0.00118006	0	0.000434657	0.00242254	0	0	0.00033282	0	0	0
k__Bacteria;p__Fusobacteria;c__Fusobacteriia;o__Fusobacteriales;f__Fusobacteriaceae;g__Fusobacterium	0	0.00390749	0	0	0	0	0	0	0	0	0	0	0	0	0	0	0	0	0	0	0	0	0	0.000342583	0	0
k__Bacteria;p__Firmicutes;c__Bacilli;o__Lactobacillales;__;__	0	0	0.00277231	0	0	0	0.00104521	0	0	0	0	0	0	0	0	0	0	0	0	0	0	0	0	0	0	0
k__Bacteria;p__Proteobacteria;c__Betaproteobacteria;o__Neisseriales;f__Neisseriaceae;g__Neisseria	0	0	0	0	0	0	0	0	0	0	0	0	0	0	0	0	0.000295014	0	0	0	0	0	0	0.000456777	0	0
