# Supplementary material for: Intensive antibiotic treatment of sows with parenteral crystalline ceftiofur and tulathromycin alters the composition of the nasal microbiota of their offspring
Source: Vet Res. 2023 Nov 24;54:112. doi: 10.1186/s13567-023-01237-y (PMC10675909; doi:10.1186/s13567-023-01237-y)
Supplement: Supplementary file 6 — Additional file 6 Differentially abundant ASVs between CTsowNpiglet and CsowNpiglet computed by two different approaches. ASV taxonomical classification is detailed to the lowest known taxonomical level. The relative abundance in all study groups and the significance in each test is shown per ASV (N.F = not found). [file 13567_2023_1237_MOESM6_ESM.xlsx]

## Sheet: asv
Additional file 6. Differentially abundant ASVs between CTsowNpiglet and CsowNpiglet computed by two different approaches.
	Relative abundance			ANCOM-BC statistics	Ds-FDR statistics
ASV taxonomical classification	CTsowNpiglet	CTsowCpiglet	CsowNpiglet	q-value	P-value
k__Bacteria	0.00439016	0.000374762	0.000220231	NF*	0.00999001
k__Bacteria; p__Bacteroidetes; c__Bacteroidia; o__Bacteroidales; f__; g__; s__	0.00000%	0.00000%	0.12989%	1.5494e-07	0.003996
k__Bacteria; p__Bacteroidetes; c__Bacteroidia; o__Bacteroidales; f__; g__; s__	0.00000%	0.00000%	0.72190%	2.33059e-09	0.001998
k__Bacteria; p__Bacteroidetes; c__Bacteroidia; o__Bacteroidales; f__[Paraprevotellaceae]; g__[Prevotella]; s__	0.00000%	0.00000%	0.23432%	5.50362e-05	0.00799201
k__Bacteria; p__Bacteroidetes; c__Bacteroidia; o__Bacteroidales; f__Bacteroidaceae; g__Bacteroides; s__	0.00000%	0.00000%	0.22333%	1.26486e-08	0.001998
k__Bacteria; p__Bacteroidetes; c__Bacteroidia; o__Bacteroidales; f__Bacteroidaceae; g__Bacteroides; s__	0.10207%	0.47831%	0.42890%	0.0123391	0.00599401
k__Bacteria; p__Bacteroidetes; c__Bacteroidia; o__Bacteroidales; f__Bacteroidaceae; g__Bacteroides; s__	0.00000%	0.00000%	0.26747%	2.01155e-06	0.003996
k__Bacteria; p__Bacteroidetes; c__Bacteroidia; o__Bacteroidales; f__Bacteroidaceae; g__Bacteroides; s__uniformis	0.00000%	0.09066%	0.18285%	8.48607e-06	0.000999001
k__Bacteria; p__Bacteroidetes; c__Bacteroidia; o__Bacteroidales; f__Prevotellaceae; g__Prevotella; s__	0.00000%	0.00000%	0.11850%	0.000357612	0.00899101
k__Bacteria; p__Bacteroidetes; c__Bacteroidia; o__Bacteroidales; f__Prevotellaceae; g__Prevotella; s__	0.00000%	0.00000%	0.39397%	2.16787e-23	0.000999001
k__Bacteria; p__Bacteroidetes; c__Bacteroidia; o__Bacteroidales; f__Prevotellaceae; g__Prevotella; s__	0.00000%	0.06719%	0.16798%	0.00109682	0.00699301
k__Bacteria; p__Bacteroidetes; c__Bacteroidia; o__Bacteroidales; f__Prevotellaceae; g__Prevotella; s__	0.00000%	0.00000%	2.35992%	2.06997e-116	0.000999001
k__Bacteria; p__Bacteroidetes; c__Bacteroidia; o__Bacteroidales; f__Prevotellaceae; g__Prevotella; s__	0.00000%	0.00000%	0.09155%	0.0407361	NF
k__Bacteria; p__Bacteroidetes; c__Bacteroidia; o__Bacteroidales; f__Prevotellaceae; g__Prevotella; s__	0.00000%	0.00000%	0.18652%	0.0229721	NF
k__Bacteria; p__Bacteroidetes; c__Bacteroidia; o__Bacteroidales; f__Prevotellaceae; g__Prevotella; s__	0.00101095	0	0.00501004	NF	0.011988
k__Bacteria; p__Bacteroidetes; c__Bacteroidia; o__Bacteroidales; f__RF16; g__; s__	0.00000%	0.00000%	0.38046%	5.31143e-09	0.002997
k__Bacteria; p__Bacteroidetes; c__Bacteroidia; o__Bacteroidales; f__S24-7; g__; s__	0.00000%	0.00000%	0.11804%	3.96585e-07	0.002997
k__Bacteria; p__Firmicutes; c__Bacilli; o__Bacillales; f__Staphylococcaceae; g__Staphylococcus	0.03082%	0.00000%	0.62879%	0.00068045	0.001998
k__Bacteria; p__Firmicutes; c__Bacilli; o__Lactobacillales; f__Streptococcaceae; g__Streptococcus	0.00000%	0.00000%	0.25431%	7.70714e-09	0.002997
k__Bacteria; p__Firmicutes; c__Bacilli; o__Lactobacillales; f__Streptococcaceae; g__Streptococcus; s__	0.0182696	0.0127029	0.0527028	NF	0.012987
k__Bacteria; p__Firmicutes; c__Bacilli; o__Turicibacterales; f__Turicibacteraceae; g__Turicibacter; s__	0.00489875	0.00603056	0.00794494	NF	0.003996
k__Bacteria; p__Firmicutes; c__Clostridia; o__Clostridiales; f__; g__; s__	0.00000%	0.00000%	0.42533%	3.87269e-24	0.000999001
k__Bacteria; p__Firmicutes; c__Clostridia; o__Clostridiales; f__; g__; s__	0.00000%	0.00000%	0.12060%	0.0130886	0.00999001
k__Bacteria; p__Firmicutes; c__Clostridia; o__Clostridiales; f__[Mogibacteriaceae]; g__; s__	0.00000%	0.00000%	0.15471%	0.000145443	0.010989
k__Bacteria; p__Firmicutes; c__Clostridia; o__Clostridiales; f__[Mogibacteriaceae]; g__; s__	0.000341577	0	0.00236664	NF	0.001998
k__Bacteria; p__Firmicutes; c__Clostridia; o__Clostridiales; f__Christensenellaceae; g__; s__	0.00000%	0.00000%	0.13945%	0.00037647	0.00799201
k__Bacteria; p__Firmicutes; c__Clostridia; o__Clostridiales; f__Christensenellaceae; g__; s__	0.00000%	0.00000%	0.10474%	0.0223874	NF
k__Bacteria; p__Firmicutes; c__Clostridia; o__Clostridiales; f__Christensenellaceae; g__; s__	0.00000%	0.00000%	0.09981%	0.026234	NF
k__Bacteria; p__Firmicutes; c__Clostridia; o__Clostridiales; f__Lachnospiraceae	0.10078%	0.03066%	0.92799%	0.000222751	0.002997
k__Bacteria; p__Firmicutes; c__Clostridia; o__Clostridiales; f__Lachnospiraceae	0.000270977	0	0.00212273	NF	0.011988
k__Bacteria; p__Firmicutes; c__Clostridia; o__Clostridiales; f__Lachnospiraceae; g__; s__	0.00000%	0.00000%	0.15208%	0.00140555	0.011988
k__Bacteria; p__Firmicutes; c__Clostridia; o__Clostridiales; f__Lachnospiraceae; g__; s__	0.05280%	0.05940%	1.41044%	2.92567e-16	0.000999001
k__Bacteria; p__Firmicutes; c__Clostridia; o__Clostridiales; f__Lachnospiraceae; g__; s__	0.00000%	0.00000%	0.23513%	0.000662348	0.00999001
k__Bacteria; p__Firmicutes; c__Clostridia; o__Clostridiales; f__Lachnospiraceae; g__; s__	0.00000%	0.03805%	0.31521%	0.000106714	0.00899101
k__Bacteria; p__Firmicutes; c__Clostridia; o__Clostridiales; f__Lachnospiraceae; g__[Ruminococcus]; s__gnavus	0.00000%	0.00000%	0.50787%	1.43237e-19	0.000999001
k__Bacteria; p__Firmicutes; c__Clostridia; o__Clostridiales; f__Lachnospiraceae; g__Coprococcus; s__	0.01680%	0.00000%	0.18466%	0.00378186	0.003996
k__Bacteria; p__Firmicutes; c__Clostridia; o__Clostridiales; f__Lachnospiraceae; g__Dorea; s__	0.00193335	0.000656922	0.00381938	NF	0.012987
k__Bacteria; p__Firmicutes; c__Clostridia; o__Clostridiales; f__Ruminococcaceae	0.000416888	0.000824902	0.00225176	NF	0.00899101
k__Bacteria; p__Firmicutes; c__Clostridia; o__Clostridiales; f__Ruminococcaceae; g__; s__	0.00000%	0.00000%	0.48173%	8.7614e-18	0.000999001
k__Bacteria; p__Firmicutes; c__Clostridia; o__Clostridiales; f__Ruminococcaceae; g__; s__	0.00000%	0.00000%	0.98730%	1.94279e-22	0.000999001
k__Bacteria; p__Firmicutes; c__Clostridia; o__Clostridiales; f__Ruminococcaceae; g__; s__	0.01000%	0.04437%	1.11536%	3.93945e-08	0.000999001
k__Bacteria; p__Firmicutes; c__Clostridia; o__Clostridiales; f__Ruminococcaceae; g__; s__	0.00000%	0.08266%	0.27937%	0.000683051	0.00699301
k__Bacteria; p__Firmicutes; c__Clostridia; o__Clostridiales; f__Ruminococcaceae; g__; s__	0.00000%	0.04051%	0.11442%	0.00344002	0.001998
k__Bacteria; p__Firmicutes; c__Clostridia; o__Clostridiales; f__Ruminococcaceae; g__; s__	0.00000%	0.00000%	0.09587%	0.000792872	0.00699301
k__Bacteria; p__Firmicutes; c__Clostridia; o__Clostridiales; f__Ruminococcaceae; g__; s__	0.00000%	0.00000%	0.28314%	0.000145747	0.00899101
k__Bacteria; p__Firmicutes; c__Clostridia; o__Clostridiales; f__Ruminococcaceae; g__; s__	0.00000%	0.00000%	0.13774%	0.0230215	NF
k__Bacteria; p__Firmicutes; c__Clostridia; o__Clostridiales; f__Ruminococcaceae; g__Oscillospira; s__	0.00000%	0.00000%	0.18850%	6.26588e-05	0.012987
k__Bacteria; p__Firmicutes; c__Clostridia; o__Clostridiales; f__Ruminococcaceae; g__Oscillospira; s__	0.00000%	0.00000%	0.39079%	2.06731e-09	0.003996
k__Bacteria; p__Firmicutes; c__Clostridia; o__Clostridiales; f__Ruminococcaceae; g__Oscillospira; s__	0.00000%	0.00000%	0.34679%	5.22785e-05	0.00999001
k__Bacteria; p__Firmicutes; c__Clostridia; o__Clostridiales; f__Ruminococcaceae; g__Oscillospira; s__	0.00000%	0.00000%	0.45844%	1.16993e-21	0.000999001
k__Bacteria; p__Firmicutes; c__Clostridia; o__Clostridiales; f__Ruminococcaceae; g__Ruminococcus; s__	0.00000%	0.00000%	0.44895%	1.45932e-08	0.002997
k__Bacteria; p__Firmicutes; c__Clostridia; o__Clostridiales; f__Ruminococcaceae; g__Ruminococcus; s__	0.00000%	0.00000%	0.99383%	1.42499e-22	0.000999001
k__Bacteria; p__Firmicutes; c__Clostridia; o__Clostridiales; f__Ruminococcaceae; g__Ruminococcus; s__	0.00000%	0.00000%	0.51831%	4.6457e-17	0.001998
k__Bacteria; p__Firmicutes; c__Clostridia; o__Clostridiales; f__Ruminococcaceae; g__Ruminococcus; s__	0	0	0.000515455	NF	0.010989
k__Bacteria; p__Firmicutes; c__Clostridia; o__Clostridiales; f__Ruminococcaceae; g__Ruminococcus; s__callidus	0.00000%	0.00000%	0.15706%	0.000430354	0.00899101
k__Bacteria; p__Firmicutes; c__Clostridia; o__Clostridiales; f__Veillonellaceae; g__Anaerovibrio; s__	0.03326%	0.07155%	0.40545%	0.000598458	0.001998
k__Bacteria; p__Firmicutes; c__Erysipelotrichi; o__Erysipelotrichales; f__Erysipelotrichaceae; g__; s__	0.00265867	0.000594833	0	NF	0.010989
k__Bacteria; p__Firmicutes; c__Erysipelotrichi; o__Erysipelotrichales; f__Erysipelotrichaceae; g__[Eubacterium]	0.00000%	0.00000%	0.39994%	5.43115e-05	0.010989
k__Bacteria; p__Firmicutes; c__Erysipelotrichi; o__Erysipelotrichales; f__Erysipelotrichaceae; g__[Eubacterium]; s__	0.00000%	0.01666%	0.09104%	0.000883466	0.00899101
k__Bacteria; p__Firmicutes; c__Erysipelotrichi; o__Erysipelotrichales; f__Erysipelotrichaceae; g__[Eubacterium]; s__biforme	0.00116729	0.000149081	0.00487685	NF	0.011988
k__Bacteria; p__Proteobacteria; c__Deltaproteobacteria; o__Desulfovibrionales; f__Desulfovibrionaceae; g__Desulfovibrio; s__	0.00000%	0.00000%	0.11481%	2.26384e-08	0.002997
k__Bacteria; p__Proteobacteria; c__Epsilonproteobacteria; o__Campylobacterales; f__Campylobacteraceae; g__Campylobacter; s__	0.00000%	0.00000%	0.17191%	0.000451768	0.00999001
k__Bacteria; p__Proteobacteria; c__Gammaproteobacteria; o__Aeromonadales; f__Succinivibrionaceae; g__Succinivibrio; s__	0.08486%	0.14282%	1.14868%	4.04678e-05	0.001998
k__Bacteria; p__Proteobacteria; c__Gammaproteobacteria; o__Aeromonadales; f__Succinivibrionaceae; g__Succinivibrio; s__	0.00000%	0.00000%	0.13485%	0.0240176	NF
k__Bacteria; p__Proteobacteria; c__Gammaproteobacteria; o__Pasteurellales; f__Pasteurellaceae; g__Haemophilus; s__parasuis	0.00000%	0.00000%	6.27031%	1.85686e-05	0.001998
k__Bacteria; p__Proteobacteria; c__Gammaproteobacteria; o__Pseudomonadales; f__Moraxellaceae; g__Acinetobacter	0.00062016	0.000527865	0.00750371	NF	0.00699301
k__Bacteria; p__Spirochaetes; c__Spirochaetes; o__Spirochaetales; f__Spirochaetaceae; g__Treponema; s__	0.00000%	0.00000%	0.13672%	0.000291392	0.00799201
k__Bacteria; p__Spirochaetes; c__Spirochaetes; o__Spirochaetales; f__Spirochaetaceae; g__Treponema; s__	0.01680%	0.10902%	0.56414%	4.64865e-09	0.002997
k__Bacteria; p__Spirochaetes; c__Spirochaetes; o__Spirochaetales; f__Spirochaetaceae; g__Treponema; s__	0.03440%	0.11080%	0.21997%	0.0173097	0.004995
k__Bacteria; p__Spirochaetes; c__Spirochaetes; o__Spirochaetales; f__Spirochaetaceae; g__Treponema; s__	0.00000%	0.00000%	0.44711%	0.000126101	0.012987
k__Bacteria; p__Spirochaetes; c__Spirochaetes; o__Spirochaetales; f__Spirochaetaceae; g__Treponema; s__	0.00149315	0.00113994	0.00665036	NF	0.00799201
k__Bacteria; p__Verrucomicrobia; c__Verrucomicrobiae; o__Verrucomicrobiales; f__Verrucomicrobiaceae; g__Akkermansia; s__	0.00000%	0.00000%	0.10022%	0.00127263	0.00899101
*NF, not found as significant with the statistical method applied
CTsowNpiglet, non-treated piglets born to ceftiofur + tulathromycin treated sows; CTsowCpiglet, ceftiofur treated piglets born to ceftiofur + tulathromycin treated sows; CsowNpiglet, non-treated piglets born to ceftiofur treated sows
