# Supplementary material for: Intensive antibiotic treatment of sows with parenteral crystalline ceftiofur and tulathromycin alters the composition of the nasal microbiota of their offspring
Source: Vet Res. 2023 Nov 24;54:112. doi: 10.1186/s13567-023-01237-y (PMC10675909; doi:10.1186/s13567-023-01237-y)
Supplement: Supplementary file 7 — Additional file 7 Differentially abundant taxa between CTsowNpiglet and CsowNpiglet groups computed two different approaches. The relative abundance in all study groups and the significance in each test is shown per ASV (N.F = not found). [file 13567_2023_1237_MOESM7_ESM.xlsx]

## Sheet: ancombc
Additional file 7. Differentially abundant taxa between CTsowNpiglet and CsowNpiglet groups computed two different approaches.
Taxa	Mean relative abundance			ANCOM-BC statistics	Ds-FDR statistics
	CTsowNpiglet	CTsowCpiglet	CsowNpiglet	q-value	P-value
Order
Enterobacteriales	0.0630604	0.0636278	0.0188944	0.000214815	NF*
Flavobacteriales	0.0037015	0.00119947	0.000254293	0.0224346	NF
Family
Aerococcaceae	0.000677	0.001495	0.002878	NF	0.013986
Bacteroidales (uncl.)	0.0405	0.042395	0.0452	NF	0.015984
Campylobacteraceae	0.001784	0.004811	0.003797	NF	0.00799201
Christensenellaceae	0.005315	0.011405	0.010058	NF	0.001998
Clostridiaceae	0.0584043	0.0631249	0.044444	2.2429e-06	NF
Clostridiales (uncl.)	0.0310591	0.0381329	0.0177406	0.00171989	NF
Enterobacteriaceae	0.0630604	0.0636278	0.0188944	1.17847e-06	NF
Erysipelotrichaceae	0.007527	0.00438	0.015445	NF	0.012987
[Mogibacteriaceae]	0.003876	0.003535	0.008592	NF	0.00699301
Muribaculaceae	0.005424	0.010317	0.016689	NF	0.00699301
Pasteurellaceae	0.002503	0.008927	0.064734	NF	0.016983
RF16 (Bacteroidales)	0.000263034	0.000550875	0.00638771	3.14603e-05	0.001998
Ruminococcaceae	0.08432	0.074195	0.153191	NF	0.00799201
Succinivibrionaceae	0.00342	0.00819	0.014272	NF	0.003996
Veillonellaceae	0.015807	0.020564	0.027847	NF	0.00699301
Verrucomicrobiaceae	0.001191	0.002123	0.001472	NF	0.002997
[Weeksellaceae]	0.0037015	0.00119947	0.000254293	0.0106272	NF
Genus
Akkermansia	0.001191	0.002123	0.001472	NF	0.004995
Christensenellaceae (uncl.)	0.005315	0.011405	0.010058	NF	0.000999001
[Eubacterium]	0.00310288	0.00113635	0.0121431	0.0166066	0.000999001
[Mogibacteriaceae] (uncl.)	0.003876	0.003535	0.008592	NF	0.002997
Oscillospira	0.00973313	0.0102997	0.0264109	4.07862e-05	0.004995
[Paraprevotellaceae] (uncl.)	0	0	0.000682345	0.00212066	NF
RF16 (uncl.)	0.000263034	0.000550875	0.00638771	4.53431e-07	0.000999001
Ruminococcus	0.013958	0.019882	0.041093	NF	0.003996
Succinivibrio	0.00342	0.00819	0.014272	NF	0.003996
*NF, not found as significant with the statistical method applied
CTsowNpiglet, non-treated piglets born to ceftiofur + tulathromycin treated sows; CTsowCpiglet, ceftiofur treated piglets born to ceftiofur + tulathromycin treated sows; CsowNpiglet, non-treated piglets born to ceftiofur treated sows
